# Supplementary material for: Epidemiology of acute kidney injury in the clinical emergency: A prospective cohort study at a high-complexity public university hospital in São Paulo, Brazil
Source: PLoS One. 2024 Sep 5;19(9):e0309949. doi: 10.1371/journal.pone.0309949 (PMC11376543; doi:10.1371/journal.pone.0309949)
Supplement: S2 File — (XLSX) [file pone.0309949.s002.xlsx]

## Sheet: dataset
Nº Pac	IRA total	Group	Age	sex	AH	DM	CHF	CAD	CVD	COPD	CLF	CANCER	CKD	HYPOTENSION	DEHIDRAT	EDEMA	Causa_Int_Ap	pulmonar	genito_urin	cardiovasc	hepatobil	infect	skin	endocr	hemat	cancer	reuma	ANTIBI	mv	vasopressor	AKI stage	AKI stage-2	group	egrf	icu	icu stay	KRT	hospital stay	h-death	1-year-death
1	1	2	78.8309	1	1	0	1	1	1	0	0	0	0	1	1	0	2	0	1	0	0	0	0	0	0	0	0	1	0	0	0	1	2	32.223	0	0	0	8	0	0
2	0	1	71.5811	2	1	0	0	0	0	1	0	0	0	0	1	0	1	1	0	0	0	0	0	0	0	0	0	1	0	0	0	0	1	90.8353	0	0	0	22	0	1
3	1	2	83.3292	2	1	1	0	0	0	0	0	0	0	0	1	0	5	0	0	0	0	1	0	0	0	0	0	1	0	0	0	1	2	33.1421	0	0	0	12	0	0
4	0	1	49.7221	2	1	0	1	1	0	1	0	0	0	0	0	0	3	0	0	1	0	0	0	0	0	0	0	0	0	1	0	0	1	73.7088	1	2	0	14	0	0
5	0	1	57.4045	1	1	1	0	0	0	0	0	0	0	0	0	0	6	0	0	0	0	0	1	0	0	0	0	1	0	0	0	0	1	95.9858	0	0	0	3	0	0
6	0	1	69.7933	1	1	0	1	0	0	0	0	0	0	0	0	0	6	0	0	0	0	0	1	0	0	0	0	1	0	0	0	0	1	65.585	0	0	0	22	0	1
7	1	3	73.8754	2	1	1	0	0	0	0	0	0	0	0	0	0	5	0	0	0	0	1	0	0	0	0	0	1	0	0	2	2	3	76.1286	0	0	0	9	0	0
8	0	1	63.9261	1	1	0	1	0	0	1	0	0	0	0	0	0	1	1	0	0	0	0	0	0	0	0	0	1	1	1	0	0	1	107.046	1	11	0	13	1
9	1	2	68.7584	2	1	0	1	0	0	0	0	0	0	0	0	0	2	0	1	0	0	0	0	0	0	0	0	1	0	0	0	1	2	80.1719	0	0	0	2	0	0
10	0	1	18.5407	1	0	0	0	0	0	0	0	0	0	0	0	0	8	0	0	0	0	0	0	0	1	0	0	0	0	0	0	0	1	113.065	0	0	0	4	0	0
11	1	2	44.9254	1	1	1	0	0	0	0	0	0	0	0	0	0	6	0	0	0	0	0	1	0	0	0	0	1	0	0	0	1	2	49.7847	0	0	0	5	0	1
12	0	1	57.64	2	1	0	0	0	1	0	0	0	0	0	1	0	5	0	0	0	0	1	0	0	0	0	0	1	0	0	0	0	1	107.667	0	0	0	3	0	1
13	0	1	86.1739	1	1	1	1	0	1	1	0	0	0	0	0	0	2	0	1	0	0	0	0	0	0	0	0	1	0	0	0	0	1	70.3066	0	0	0	2	0	1
14	1	3	48.4846	1	1	1	1	0	0	1	0	0	0	0	0	0	1	1	0	0	0	0	0	0	0	0	0	0	0	0	1	1	3	68.0827	0	0	0	19	0	0
15	0	1	46.3546	2	1	0	0	0	0	0	0	1	0	0	1	0	11	0	0	0	0	0	0	0	0	0	0	0	0	0	0	0	1	57.4746	0	0	0	9	0	0
16	0	1	21	2	0	0	0	0	0	0	0	0	0	0	0	0	5	0	0	0	0	1	0	0	0	0	0	1	0	0	0	0	1	129.588	0	0	0	37	0	0
17	0	1	87.3101	2	1	0	1	0	0	0	0	0	0	0	0	0	1	1	0	0	0	0	0	0	0	0	0	1	0	0	0	0	1	43.567	0	0	0	23	0	0
18	1	3	63.989	2	1	1	0	0	0	1	1	0	0	0	0	1	4	0	0	0	1	0	0	0	0	0	0	1	1	1	3	3	3	95.2999	1	7	1	9	1
19	1	2	58.6721	1	1	1	0	0	0	0	0	0	0	0	0	0	6	0	0	0	0	0	1	0	0	0	0	1	0	0	0	1	2	62.1665	0	0	1	36	0	0
20	0	1	63.9206	2	1	1	0	0	0	0	0	0	0	0	0	0	1	1	0	0	0	0	0	0	0	0	0	1	0	0	0	0	1	62.5343	0	0	0	15	0	0
21	0	1	73.5551	2	1	0	1	0	0	0	0	0	0	0	0	1	3	0	0	1	0	0	0	0	0	0	0	1	0	1	0	0	1	76.3	1	6	0	16	0	0
22	1	3	62.037	1	1	0	0	0	0	1	1	0	0	0	0	0	1	1	0	0	0	0	0	0	0	0	0	1	1	0	1	1	3	57.3938	1	5	0	27	0	0
24	1	3	66.9651	2	0	0	0	0	0	1	0	0	0	0	0	0	1	1	0	0	0	0	0	0	0	0	0	1	0	0	1	1	3	92.8383	0	2	0	6	0	0
25	1	2	43.3155	1	1	0	1	0	0	0	0	0	0	0	1	0	1	1	0	0	0	0	0	0	0	0	0	1	0	0	0	1	2	69.918	1	0	0	40	1
26	0	1	82.6694	2	1	0	1	1	1	0	0	0	1	1	0	1	2	0	1	0	0	0	0	0	0	0	0	1	0	0	0	0	1	18.7652	0	0	0	16	0	1
27	0	1	45.2895	1	0	0	0	0	0	0	1	0	0	0	1	0	4	0	0	0	1	0	0	0	0	0	0	0	0	0	0	0	1	116.523	0	0	0	3	0	0
28	0	1	31.4634	1	0	0	0	0	0	0	0	0	0	0	0	0	5	0	0	0	0	1	0	0	0	0	0	1	0	0	0	0	1	129.217	0	0	0	7	0	0
29	0	1	85.848	1	1	0	1	0	0	0	0	0	0	0	0	1	5	0	0	0	0	1	0	0	0	0	0	1	0	0	0	0	1	48.1128	0	0	0	8	0	1
31	1	3	78.0507	1	1	0	1	0	0	1	0	0	0	0	0	1	1	1	0	0	0	0	0	0	0	0	0	1	0	0	1	1	3	38.8754	0	0	0	11	0	0
32	1	3	73.4511	2	1	1	0	1	0	0	0	0	0	0	0	0	2	0	1	0	0	0	0	0	0	0	0	1	0	0	1	1	3	43.7724	0	0	0	15	0	0
33	0	1	52.3915	2	0	1	0	0	0	0	0	0	0	1	0	0	5	0	0	0	0	1	0	0	0	0	0	1	0	0	0	0	1	102.315	1	7	0	10	0	0
34	1	3	72.6626	1	1	0	0	0	0	0	0	1	0	0	0	0	9	0	0	0	0	0	0	0	0	1	0	1	0	0	1	1	3	103.621	0	0	0	23	1
36	0	1	83.4031	1	1	0	1	0	0	1	0	1	0	0	0	1	1	1	0	0	0	0	0	0	0	0	0	1	0	0	0	0	1	76.4252	0	0	0	2	0	0
37	0	1	83.5428	1	1	0	1	0	0	1	0	0	0	0	0	1	1	1	0	0	0	0	0	0	0	0	0	1	0	0	0	0	1	53.221	0	0	0	2	0	1
38	1	3	83.4661	1	1	1	1	0	0	1	0	1	0	0	0	1	3	0	0	1	0	0	0	0	0	0	0	0	0	0	1	1	3	81.9202	0	0	0	11	0	1
39	0	1	77.0459	2	1	0	0	0	0	0	0	1	0	0	0	0	1	1	0	0	0	0	0	0	0	0	0	1	0	0	0	0	1	86.0445	1	2	0	11	0	0
40	1	3	57.8152	1	1	0	0	0	0	0	0	0	0	1	0	0	4	0	0	0	1	0	0	0	0	0	0	1	0	0	1	1	3	113.336	0	0	0	28	0	0
41	1	3	60.7693	1	0	0	0	0	0	1	0	1	0	0	0	0	1	1	0	0	0	0	0	0	0	0	0	1	1	1	2	2	3	99.1678	1	3	0	9	1
42	1	2	46.7023	1	1	1	0	0	0	0	1	0	0	0	0	0	4	0	0	0	1	0	0	0	0	0	0	1	0	0	0	1	2	34.4693	0	0	0	13	0	1
43	1	2	46.7023	2	1	1	1	1	0	0	0	0	1	0	0	1	3	0	0	1	0	0	0	0	0	0	0	0	0	0	0	1	2	13.0819	1	0	0	4	0	0
44	0	1	90.2177	2	1	0	0	0	1	0	0	0	0	0	1	0	2	0	1	0	0	0	0	0	0	0	0	1	0	0	0	0	1	67.8721	0	0	0	8	0	0
45	1	2	64.0027	2	0	0	0	0	0	0	1	0	0	0	1	0	5	0	0	0	0	1	0	0	0	0	0	1	0	0	0	1	2	23.316	0	0	0	10	0	1
46	1	3	42.2724	1	0	0	0	0	0	0	1	0	0	0	0	0	2	0	1	0	0	0	0	0	0	0	0	1	0	0	1	1	3	104.775	1	0	0	4	0	0
47	1	3	24.8487	2	0	1	0	0	0	0	0	0	0	0	1	0	7	0	0	0	0	0	0	1	0	0	0	0	0	0	1	1	3	83.3327	0	0	0	3	0	0
48	1	3	63.2882	1	1	0	0	0	0	0	1	0	0	0	1	0	1	1	0	0	0	0	0	0	0	0	0	1	1	1	1	1	3	119.109	1	24	0	28	1
49	1	2	34.6749	1	0	0	0	0	0	0	1	0	0	0	0	1	4	0	0	0	1	0	0	0	0	0	0	1	0	0	0	1	2	41.5857	0	0	0	9	0	1
50	0	1	73.2567	2	1	1	0	0	0	0	1	0	0	0	0	0	6	0	0	0	0	0	1	0	0	0	0	1	0	0	0	0	1	91.2743	0	0	0	50	0	0
52	0	1	66.7214	2	0	0	0	0	0	0	0	0	0	0	0	0	3	0	0	1	0	0	0	0	0	0	0	0	0	0	0	0	1	65.4122	0	0	0	11	0	0
54	1	2	72.8159	1	1	1	0	0	1	0	0	0	0	0	0	0	2	0	1	0	0	0	0	0	0	0	0	1	0	0	0	1	2	49.5549	0	0	0	3	0	0
55	0	1	28.1889	2	0	0	0	0	0	0	1	0	1	0	0	0	4	0	0	0	1	0	0	0	0	0	0	0	0	0	0	0	1	23.1272	0	0	0	3	0	0
56	1	2	76.8268	1	1	1	0	0	0	1	0	1	0	0	0	0	1	1	0	0	0	0	0	0	0	0	0	1	0	0	0	1	2	44.6824	0	0	0	12	0	0
57	1	3	65.3498	2	0	0	0	0	0	0	0	0	0	0	1	0	7	0	0	0	0	0	0	1	0	0	0	1	1	1	1	1	3	100.658	1	2	0	4	1
58	0	1	67.6222	1	0	0	0	0	0	0	1	0	0	0	0	0	4	0	0	0	1	0	0	0	0	0	0	0	0	0	0	0	1	67.3124	0	0	0	3	0	1
59	1	3	38.3901	2	0	0	0	0	0	0	1	0	0	0	0	0	5	0	0	0	0	1	0	0	0	0	0	1	1	1	1	1	3	38.3096	1	13	1	14	1
60	1	2	65.2758	2	1	0	0	0	0	1	0	0	0	0	1	0	1	1	0	0	0	0	0	0	0	0	0	1	0	0	0	1	2	89.2028	1	2	0	15	1
61	0	1	49.3142	1	0	0	0	0	0	0	0	1	0	0	0	0	6	0	0	0	0	0	1	0	0	0	0	1	0	0	0	0	1	98.3948	0	0	0	14	0	0
62	0	1	84.5038	2	1	0	1	0	0	1	1	0	0	0	0	0	1	1	0	0	0	0	0	0	0	0	0	1	0	0	0	0	1	56.2334	0	0	0	2	0	0
64	1	2	83.5318	1	0	0	0	0	1	0	0	0	0	0	1	0	1	1	0	0	0	0	0	0	0	0	0	1	0	0	0	1	2	39.1095	0	0	0	7	0	0
65	0	1	80.1889	1	1	1	1	1	0	0	0	1	0	0	0	0	1	1	0	0	0	0	0	0	0	0	0	1	0	0	0	0	1	61.625	0	0	0	2	0	0
66	1	2	43.2498	1	0	1	0	0	0	0	1	0	0	1	1	0	5	0	0	0	0	1	0	0	0	0	0	1	1	1	0	1	2	92.7323	0	4	0	25	0	0
67	0	1	52.4764	2	1	1	0	1	0	1	0	0	0	0	0	1	3	0	0	1	0	0	0	0	0	0	0	0	0	0	0	0	1	60.1178	1	0	0	4	0	0
68	0	1	65.5661	2	0	0	0	0	0	1	0	0	0	0	0	0	1	1	0	0	0	0	0	0	0	0	0	1	0	0	0	0	1	78.2408	0	0	0	11	0	1
69	0	1	67.9918	1	1	0	0	0	0	0	1	1	0	0	1	0	2	0	1	0	0	0	0	0	0	0	0	1	0	0	0	0	1	71.7592	0	0	0	4	0	0
70	1	2	88.9938	2	1	1	1	1	1	0	0	0	0	0	1	0	7	0	0	0	0	0	0	1	0	0	0	0	0	0	0	1	2	21.2046	0	0	0	3	0	0
71	1	2	54.8802	1	0	1	0	0	0	0	1	0	0	0	1	0	11	0	0	0	0	0	0	0	0	0	0	1	0	0	0	1	2	72.8284	0	0	0	9	0	1
72	0	1	85.3881	1	1	0	1	1	1	1	0	0	1	0	0	0	1	1	0	0	0	0	0	0	0	0	0	1	0	0	0	0	1	47.8333	0	0	0	45	1
73	1	3	69.4209	1	1	1	1	1	1	0	0	0	1	0	1	0	1	1	0	0	0	0	0	0	0	0	0	1	0	0	1	1	3	32.9736	0	0	0	13	0	0
74	1	2	72.6434	1	1	0	1	0	0	0	0	0	0	0	0	1	1	1	0	0	0	0	0	0	0	0	0	1	0	1	0	1	2	18.6133	1	7	0	18	0	0
76	1	2	60.4873	2	0	0	0	0	0	1	0	1	0	0	0	0	1	1	0	0	0	0	0	0	0	0	0	1	0	0	0	1	2	52.6001	0	0	0	8	0	0
77	0	1	72.2218	1	0	0	0	0	0	0	0	0	0	0	0	0	1	1	0	0	0	0	0	0	0	0	0	1	0	0	0	0	1	97.6657	0	0	0	2	0	1
78	1	3	55.9535	1	0	0	0	0	0	0	1	0	0	0	0	1	4	0	0	0	1	0	0	0	0	0	0	1	1	0	1	1	3	49.3273	1	0	0	12	1
79	1	3	68.5695	2	1	0	0	0	0	0	0	1	1	0	0	1	8	0	0	0	0	0	0	0	1	0	0	0	0	0	1	1	3	15.6412	0	0	0	3	0	0
80	0	1	33.1499	2	0	0	0	0	0	0	0	0	0	0	0	0	3	0	0	1	0	0	0	0	0	0	0	0	0	0	0	0	1	65.1273	0	0	0	13	0	0
81	1	3	52.9199	1	1	1	1	0	0	0	0	0	0	0	0	0	1	1	0	0	0	0	0	0	0	0	0	1	1	0	1	1	3	86.6423	1	2	0	6	0	0
82	1	2	65.4045	1	1	1	0	0	0	0	1	0	0	1	1	0	4	0	0	0	1	0	0	0	0	0	0	1	1	1	0	1	2	16.0691	1	27	1	46	0	0
83	1	2	94.3901	2	1	0	1	0	0	0	0	0	0	0	1	0	1	1	0	0	0	0	0	0	0	0	0	1	0	0	0	1	2	53.8578	0	0	0	16	0	0
84	1	3	56.616	2	1	0	1	0	0	0	0	0	0	0	0	0	3	0	0	1	0	0	0	0	0	0	0	0	0	0	1	1	3	77.3598	0	0	0	5	0	1
85	1	2	57.9411	1	0	0	0	0	0	0	0	0	0	0	0	0	11	0	0	0	0	0	0	0	0	0	0	0	0	0	0	1	2	11.1036	0	0	0	6	0	0
86	0	1	39.9863	1	0	1	0	0	0	0	0	0	0	1	1	0	5	0	0	0	0	1	0	0	0	0	0	1	0	0	0	0	1	107.965	0	0	0	5	0	0
87	0	1	68.7556	1	0	1	0	0	0	0	1	0	0	0	0	0	4	0	0	0	1	0	0	0	0	0	0	1	0	0	0	0	1	69.7803	0	0	0	2	0	0
88	1	3	43.5866	1	0	0	0	0	0	0	0	1	0	0	1	0	1	1	0	0	0	0	0	0	0	0	0	1	0	0	2	2	3	120.202	0	0	0	3	0	1
89	0	1	59.0527	1	0	0	0	0	0	0	0	0	0	1	1	0	7	0	0	0	0	0	0	1	0	0	0	0	0	0	0	0	1	51.8849	0	0	0	2	0	0
90	1	3	20.0548	1	0	0	0	0	0	0	0	0	0	1	1	0	11	0	0	0	0	0	0	0	0	0	0	1	1	1	1	1	3	113.279	1	8	0	9	1
91	0	1	41.0459	1	0	0	0	0	0	0	0	0	0	0	0	0	11	0	0	0	0	0	0	0	0	0	0	0	0	0	0	0	1	124	0	0	0	11	0	0
92	1	2	60.6626	1	1	1	0	0	0	0	0	0	1	1	1	0	5	0	0	0	0	1	0	0	0	0	0	1	0	0	0	1	2	11.8099	0	0	0	4	0	0
93	0	1	61.8973	2	1	0	1	1	1	1	0	0	1	1	0	1	3	0	0	1	0	0	0	0	0	0	0	1	0	0	0	0	1	43.1602	1	2	0	6	0	0
95	1	3	55.4552	1	0	0	1	0	0	0	1	1	0	0	0	0	4	0	0	0	1	0	0	0	0	0	0	1	0	0	1	1	3	82.0958	0	0	0	7	0	1
97	1	2	53.0623	1	1	1	1	0	0	1	0	0	0	0	0	0	1	1	0	0	0	0	0	0	0	0	0	1	0	0	0	1	2	35.276	0	0	0	2	0	0
98	1	3	51.0089	2	0	0	0	0	0	0	0	0	0	0	0	1	2	0	1	0	0	0	0	0	0	0	0	0	0	0	1	1	3	49.7635	0	0	0	3	0	0
99	0	1	36.742	2	0	0	0	0	0	0	1	0	0	0	1	0	2	0	1	0	0	0	0	0	0	0	0	1	0	0	0	0	1	63.5045	0	0	0	8	0	1
100	1	3	55.2307	1	1	1	1	0	0	0	0	0	0	0	0	1	3	0	0	1	0	0	0	0	0	0	0	0	0	0	1	1	3	66.883	0	0	0	4	0	0
101	0	1	51.5044	2	0	0	0	0	0	0	0	1	0	0	0	0	5	0	0	0	0	1	0	0	0	0	0	0	0	0	0	0	1	104.035	0	0	0	5	0	0
102	0	1	53.0595	2	1	0	0	0	0	0	0	0	0	0	1	0	11	0	0	0	0	0	0	0	0	0	0	0	0	0	0	0	1	98.877	0	0	0	15	0	0
103	1	2	89.1718	2	1	0	1	0	0	0	0	1	0	0	1	0	2	0	1	0	0	0	0	0	0	0	0	1	0	0	0	1	2	18.2104	0	0	0	5	0	1
104	0	1	55.5373	1	0	1	0	0	0	1	0	0	0	0	0	0	1	1	0	0	0	0	0	0	0	0	0	1	0	0	0	0	1	92.9498	0	0	0	5	0	0
105	0	1	33	2	0	0	0	0	0	1	0	0	0	0	1	0	1	1	0	0	0	0	0	0	0	0	0	1	0	0	0	0	1	104.729	0	0	0	5	0	0
106	1	2	70	2	1	1	1	0	0	0	1	0	1	0	0	1	5	0	0	0	0	1	0	0	0	0	0	0	0	0	0	1	2	22.6058	0	0	0	3	0	1
107	1	3	88	2	1	0	1	0	1	0	0	0	0	1	0	0	6	0	0	0	0	0	1	0	0	0	0	1	0	1	1	1	3	54.8692	1	3	0	19	1
108	0	1	39.2827	1	0	0	0	0	0	1	0	0	0	0	0	0	1	1	0	0	0	0	0	0	0	0	0	1	1	1	0	0	1	155.93	1	12	0	50	1
110	1	3	88.5147	2	1	0	1	0	1	0	0	0	0	0	1	0	6	0	0	0	0	0	1	0	0	0	0	1	1	1	1	1	3	54.6711	1	12	1	18	1
111	1	3	54	2	1	1	1	0	0	0	0	0	0	0	0	1	1	1	0	0	0	0	0	0	0	0	0	1	0	1	1	1	3	93.3668	1	15	0	16	0	0
112	0	1	41.8973	2	1	0	1	0	0	0	0	0	0	0	1	0	4	0	0	0	1	0	0	0	0	0	0	1	0	0	0	0	1	69.482	0	0	0	4	0	0
113	0	1	61	1	0	1	0	0	0	0	1	0	0	1	0	0	11	0	0	0	0	0	0	0	0	0	0	0	0	0	0	0	1	88.289	0	0	0	2	0	0
114	1	2	53	1	0	0	0	0	0	0	0	0	0	0	0	0	1	1	0	0	0	0	0	0	0	0	0	1	0	0	0	1	2	60.5999	1	0	0	17	0	1
115	0	1	77.2539	2	1	1	0	0	0	0	0	1	0	0	0	0	9	0	0	0	0	0	0	0	0	1	0	0	0	0	0	0	1	94.4481	0	0	0	13	0	1
116	1	3	35	1	0	0	0	0	0	0	1	0	0	0	0	1	4	0	0	0	1	0	0	0	0	0	0	1	1	1	1	1	3	34.5542	1	2	0	4	1
117	0	1	71	1	1	1	0	0	1	0	0	0	0	0	1	0	1	1	0	0	0	0	0	0	0	0	0	1	0	0	0	0	1	42.7085	0	0	0	8	0	1
118	1	3	71.3238	2	1	1	1	1	1	0	0	0	0	1	0	0	11	0	0	0	0	0	0	0	0	0	0	1	0	1	1	1	3	74.0054	1	2	0	12	1
119	1	2	75.2526	1	1	0	0	1	1	0	0	0	1	1	1	0	5	0	0	0	0	1	0	0	0	0	0	0	0	0	0	1	2	20.0297	0	0	0	3	0	0
120	1	3	59	2	0	1	0	0	0	0	0	0	1	0	1	0	5	0	0	0	0	1	0	0	0	0	0	1	0	0	3	3	3	79.4946	0	0	0	5	0	0
121	1	3	37.4182	2	0	0	0	0	0	0	0	0	0	0	0	0	8	0	0	0	0	0	0	0	1	0	0	0	0	0	1	1	3	98.3489	0	0	0	4	0	0
122	0	1	35	2	0	0	0	0	0	0	0	0	0	1	0	0	11	0	0	0	0	0	0	0	0	0	0	0	0	0	0	0	1	114.445	0	0	0	4	0	0
123	1	2	91.0828	1	1	0	0	0	0	0	0	0	1	0	1	0	1	1	0	0	0	0	0	0	0	0	0	1	0	0	0	1	2	26.5442	1	0	0	30	1
124	1	3	85.9548	2	1	0	1	0	0	0	0	1	1	0	1	0	3	0	0	1	0	0	0	0	0	0	0	1	1	0	1	1	3	30.016	1	2	0	3	1
125	1	2	71.0773	2	1	0	0	0	1	1	0	0	0	1	0	0	1	1	0	0	0	0	0	0	0	0	0	1	0	0	0	1	2	39.0304	1	10	0	26	0	0
126	1	2	59.8248	1	1	0	0	0	0	0	0	0	0	1	0	1	2	0	1	0	0	0	0	0	0	0	0	1	0	0	0	1	2	11.1107	0	2	0	4	0	0
127	0	1	29	1	0	0	0	0	0	0	0	0	0	0	0	0	1	1	0	0	0	0	0	0	0	0	0	1	0	0	0	0	1	124.648	0	0	0	5	0	0
128	0	1	19.1376	2	0	0	0	0	0	0	0	0	0	0	0	0	8	0	0	0	0	0	0	0	1	0	0	1	0	0	0	0	1	156.17	0	0	0	4	0	0
129	1	2	53	2	0	0	0	0	0	0	0	1	0	0	0	0	5	0	0	0	0	1	0	0	0	0	0	1	0	1	0	1	2	51.555	1	3	0	5	0	1
130	1	2	35.0253	2	0	1	0	0	0	0	0	0	0	1	1	0	2	0	1	0	0	0	0	0	0	0	0	1	0	0	0	1	2	72.0464	0	0	0	11	0	0
131	0	1	73.243	2	0	0	0	0	0	1	0	1	0	0	1	0	1	1	0	0	0	0	0	0	0	0	0	1	0	0	0	0	1	81.5618	0	0	0	16	0	0
132	1	3	65.2238	1	0	1	0	0	0	0	1	0	0	0	0	0	1	1	0	0	0	0	0	0	0	0	0	1	1	1	1	1	3	84.6068	1	8	1	18	1
133	1	2	94.3053	2	1	0	0	1	0	0	0	0	1	0	1	0	2	0	1	0	0	0	0	0	0	0	0	1	0	0	0	1	2	5.91335	0	0	0	9	0	0
134	1	3	54.4641	2	0	0	1	0	0	0	1	0	1	0	1	0	5	0	0	0	0	1	0	0	0	0	0	1	1	1	1	1	3	104.753	1	7	0	13	1
135	0	1	59	1	1	1	1	1	0	0	0	1	0	0	0	0	7	0	0	0	0	0	0	1	0	0	0	0	0	0	0	0	1	114.059	0	0	0	11	0	1
136	1	2	91.0828	1	1	0	0	0	0	0	0	0	1	0	1	0	1	1	0	0	0	0	0	0	0	0	0	1	0	0	0	1	2	26.5442	0	0	0	30	1
137	0	1	77	1	1	0	0	0	1	0	0	0	0	1	1	0	2	0	1	0	0	0	0	0	0	0	0	1	0	1	0	0	1	86.6124	1	2	0	4	0	0
138	0	1	49.3114	1	0	0	0	0	0	0	1	0	0	0	0	1	4	0	0	0	1	0	0	0	0	0	0	1	0	0	0	0	1	49.3638	0	0	0	4	0	1
139	0	1	34	1	0	0	0	0	0	0	0	0	0	0	0	0	1	1	0	0	0	0	0	0	0	0	0	1	0	0	0	0	1	139.126	0	0	0	17	0	0
140	0	1	86.4778	1	1	1	1	0	1	1	0	0	0	0	1	0	2	0	1	0	0	0	0	0	0	0	0	1	0	0	0	0	1	45.4121	0	0	0	5	1
141	0	1	61.4867	2	1	0	1	0	1	1	1	0	0	0	0	0	5	0	0	0	0	1	0	0	0	0	0	1	0	0	0	0	1	55.7937	0	0	0	6	0	1
142	1	3	51	1	0	0	0	0	0	0	1	0	0	0	1	0	1	1	0	0	0	0	0	0	0	0	0	1	0	0	1	1	3	50.6783	0	0	0	9	1
143	0	1	64.46	2	1	1	0	0	0	0	1	0	0	0	0	0	8	0	0	0	0	0	0	0	1	0	0	0	0	0	0	0	1	52.2689	0	0	0	3	0	0
144	1	2	47	2	0	0	0	0	0	0	0	0	0	1	0	0	7	0	0	0	0	0	0	1	0	0	0	0	0	0	0	1	2	39.4634	0	0	0	3	0	0
145	1	3	67	2	1	0	0	0	0	0	0	0	0	0	1	0	1	1	0	0	0	0	0	0	0	0	0	1	0	0	1	1	3	99.4977	0	0	0	13	0	0
147	1	2	84.4846	2	1	0	1	1	1	0	0	0	0	0	1	0	2	0	1	0	0	0	0	0	0	0	0	1	0	0	0	2	2	13.8161	0	0	0	9	0	1
148	1	2	64.2984	1	0	0	0	0	0	0	1	0	0	0	0	0	10	0	0	0	0	0	0	0	0	0	1	1	1	1	0	1	2	29.8051	1	13	1	23	1
149	0	1	86	2	1	0	0	0	0	0	0	0	0	0	0	0	1	1	0	0	0	0	0	0	0	0	0	0	0	0	0	0	1	65.7608	0	0	0	3	0	1
150	1	3	84.1588	1	1	0	0	0	1	0	0	0	0	0	1	0	2	0	1	0	0	0	0	0	0	0	0	1	0	0	1	1	3	78.0677	0	0	0	8	0	0
151	1	3	49	2	0	0	1	0	0	1	0	0	0	0	1	0	3	0	0	1	0	0	0	0	0	0	0	0	0	0	1	1	3	93.5954	0	0	0	14	0	0
152	0	1	18	1	0	0	0	0	0	0	0	0	0	1	1	0	2	0	1	0	0	0	0	0	0	0	0	1	0	0	0	0	1	131.78	0	0	0	5	0	0
153	0	1	79	2	1	0	0	0	0	0	0	0	0	0	0	0	2	0	1	0	0	0	0	0	0	0	0	1	0	0	0	0	1	74.6066	0	0	0	10	0	0
154	1	3	42.0561	2	0	1	0	0	0	0	0	0	0	0	0	0	1	1	0	0	0	0	0	0	0	0	0	1	1	0	1	1	3	128.417	1	12	0	38	0	0
155	0	1	63	2	1	0	0	0	0	0	1	0	0	0	0	1	4	0	0	0	1	0	0	0	0	0	0	1	0	0	0	0	1	80.9004	0	0	0	3	0	0
156	1	3	78.0808	1	1	1	0	1	1	0	0	0	1	0	0	0	2	0	1	0	0	0	0	0	0	0	0	1	0	0	1	1	3	73.5023	0	0	0	5	0	0
157	0	1	52	1	1	0	0	0	0	0	0	0	0	0	0	0	1	1	0	0	0	0	0	0	0	0	0	1	0	0	0	0	1	67.7408	0	0	0	14	0	0
159	0	1	66	2	0	0	0	1	0	0	0	0	0	0	0	1	3	0	0	1	0	0	0	0	0	0	0	0	0	0	0	0	1	102.218	0	0	0	12	0	0
160	0	1	51.4552	2	0	0	0	0	0	0	0	1	0	0	0	0	11	0	0	0	0	0	0	0	0	0	0	0	0	0	0	0	1	105.783	0	0	0	7	0	0
161	0	1	63	1	0	0	0	0	0	0	1	0	0	0	1	0	4	0	0	0	1	0	0	0	0	0	0	0	0	0	0	0	1	55.4788	0	0	0	3	0	1
162	1	2	62	1	0	0	0	1	0	0	1	0	0	0	0	0	2	0	1	0	0	0	0	0	0	0	0	1	1	1	0	1	2	41.6867	1	10	0	43	1
163	0	1	36.3997	1	0	0	0	0	0	0	0	0	0	0	0	0	1	1	0	0	0	0	0	0	0	0	0	1	0	0	0	0	1	100.992	0	0	0	2	0	0
164	1	2	66.3819	1	1	1	1	0	0	1	0	0	1	0	1	0	1	1	0	0	0	0	0	0	0	0	0	1	0	0	0	1	2	20.3854	0	0	0	9	0	0
165	1	3	59.0034	1	1	1	0	1	0	0	0	0	0	0	0	0	10	0	0	0	0	0	0	0	0	0	1	1	0	0	1	1	3	71.5136	0	0	0	10	0	0
166	1	3	63.3621	2	1	0	0	0	0	0	0	0	0	0	1	0	1	1	0	0	0	0	0	0	0	0	0	1	0	0	1	1	3	91.974	0	0	0	64	0	0
167	0	1	43	2	0	0	0	0	0	1	0	0	0	0	0	0	1	1	0	0	0	0	0	0	0	0	0	1	0	0	0	0	1	102.564	0	0	0	9	0	0
168	0	1	88.104	1	1	0	1	0	0	0	0	0	1	1	0	1	6	0	0	0	0	0	1	0	0	0	0	1	1	1	0	0	1	24.6815	1	4	0	16	1
169	1	3	25	1	0	0	0	0	0	0	0	1	0	0	0	0	9	0	0	0	0	0	0	0	0	1	0	0	0	0	1	1	3	98.1774	1	0	0	3	0	0
170	1	3	65.0897	1	1	1	1	1	1	0	0	0	0	0	0	0	2	0	1	0	0	0	0	0	0	0	0	1	1	1	2	2	3	75.8238	1	3	0	13	0	0
171	1	3	65	2	1	1	0	0	0	1	0	0	0	0	0	0	4	0	0	0	1	0	0	0	0	0	0	0	0	0	1	1	3	47.3872	0	0	0	2	0	0
173	1	2	83.0883	1	1	1	1	0	0	0	0	0	0	0	1	0	2	0	1	0	0	0	0	0	0	0	0	1	0	0	0	1	2	33.7974	0	0	0	7	0	1
175	1	3	48.4819	2	0	0	0	0	0	0	0	0	0	0	0	0	7	0	0	0	0	0	0	1	0	0	0	0	0	0	1	1	3	80.7452	0	0	0	2	0	0
176	1	3	38.256	2	0	0	0	0	0	0	0	0	0	1	0	0	1	1	0	0	0	0	0	0	0	0	0	1	0	0	1	1	3	93.3566	0	0	0	2	0	0
177	1	3	67.3155	2	1	1	0	0	1	0	0	0	0	0	0	0	1	1	0	0	0	0	0	0	0	0	0	1	0	0	1	1	3	79.7187	0	0	0	7	0	0
178	1	3	64.3778	2	0	0	0	0	0	0	0	0	0	1	0	1	8	0	0	0	0	0	0	0	1	0	0	0	0	0	2	2	3	98.8608	0	0	0	3	0	0
179	0	1	52.7474	1	0	0	0	0	0	0	1	0	0	0	0	0	6	0	0	0	0	0	1	0	0	0	0	1	0	0	0	0	1	118.301	0	0	0	4	0	0
180	1	3	61.1745	1	0	0	0	0	0	0	0	0	0	0	0	0	10	0	0	0	0	0	0	0	0	0	1	0	0	0	1	1	3	62.2764	0	0	0	3	0	0
181	1	2	79.6769	2	0	0	0	0	0	0	1	0	0	1	1	0	6	0	0	0	0	0	1	0	0	0	0	1	0	0	0	1	2	21.8554	0	0	0	18	1
182	0	1	55.5072	1	0	0	0	0	0	1	0	0	0	0	0	0	1	1	0	0	0	0	0	0	0	0	0	1	0	0	0	0	1	109.136	1	2	0	3	0	0
184	1	3	53.8946	1	1	0	0	1	1	0	0	0	0	0	0	0	1	1	0	0	0	0	0	0	0	0	0	1	0	0	1	1	3	99.3379	0	0	0	6	0	0
185	0	1	80.1095	2	1	1	0	0	0	0	0	1	1	0	0	0	3	0	0	1	0	0	0	0	0	0	0	0	0	0	0	0	1	72.8667	0	0	0	12	0	1
186	1	2	53.3333	1	0	0	0	0	0	0	1	0	0	1	0	0	1	1	0	0	0	0	0	0	0	0	0	1	0	0	0	3	2	15.4092	0	0	0	8	0	0
187	0	1	67.3183	1	1	0	0	0	0	0	0	0	1	0	0	1	2	0	1	0	0	0	0	0	0	0	0	0	0	0	0	0	1	16.387	0	0	0	2	0	0
188	0	1	42.9979	2	1	0	0	0	0	0	0	0	0	0	0	0	6	0	0	0	0	0	1	0	0	0	0	1	0	0	0	0	1	71.5331	0	0	0	8	0	0
189	0	1	54.5927	1	0	0	0	0	0	0	0	1	0	0	0	0	9	0	0	0	0	0	0	0	0	1	0	0	0	0	0	0	1	109.152	0	0	0	8	0	1
191	0	1	67.1266	2	0	1	0	0	0	0	0	0	0	0	0	0	1	1	0	0	0	0	0	0	0	0	0	1	0	0	0	0	1	77.3878	0	0	0	4	0	0
192	0	1	52.1342	2	1	0	1	0	0	1	0	0	0	0	0	0	3	0	0	1	0	0	0	0	0	0	0	0	0	0	0	0	1	80.9984	0	0	0	9	0	0
193	1	2	65.8973	2	1	1	1	0	0	1	0	0	0	1	0	1	1	1	0	0	0	0	0	0	0	0	0	1	1	1	0	1	2	71.4474	1	11	0	36	0	0
194	1	2	78.8849	2	0	0	0	0	0	0	0	0	0	0	0	0	8	0	0	0	0	0	0	0	1	0	0	0	0	0	0	1	2	12.5548	0	0	0	3	0	0
195	1	3	32.0164	2	0	0	0	0	0	0	0	0	0	0	1	0	2	0	1	0	0	0	0	0	0	0	0	1	1	0	1	1	3	115.172	1	7	0	17	1
196	1	2	51.1157	1	1	1	1	0	0	0	0	0	1	0	0	0	2	0	1	0	0	0	0	0	0	0	0	1	0	0	0	1	2	46.9728	0	0	0	38	0	0
199	1	3	55.1239	1	0	0	0	0	0	0	1	0	0	0	0	0	4	0	0	0	1	0	0	0	0	0	0	1	1	1	1	1	3	98.4838	1	2	0	12	1
201	1	3	25.1061	2	0	0	0	0	0	0	0	0	0	0	0	0	8	0	0	0	0	0	0	0	1	0	0	0	0	0	1	1	3	122.682	0	0	0	3	0	0
205	1	2	38.4695	2	1	0	0	0	0	0	0	0	1	0	1	0	5	0	0	0	0	1	0	0	0	0	0	1	0	0	0	3	2	4.9696	0	0	0	9	0	0
206	0	1	56.0383	2	1	1	0	0	0	0	1	0	0	0	0	0	11	0	0	0	0	0	0	0	0	0	0	0	0	0	0	0	1	62.1594	0	0	0	8	0	0
207	1	3	73.2594	2	0	0	0	0	0	0	0	0	1	0	0	0	2	0	1	0	0	0	0	0	0	0	0	1	0	0	1	1	3	27.2058	0	0	0	11	0	0
208	0	1	92.1615	1	1	0	1	0	1	0	0	0	0	1	1	0	1	1	0	0	0	0	0	0	0	0	0	1	1	1	0	0	1	77.4606	1	4	0	6	0	1
209	0	1	81.5578	2	1	1	0	0	0	1	0	0	0	0	0	0	1	1	0	0	0	0	0	0	0	0	0	1	0	0	0	0	1	49.5747	0	0	0	3	0	0
210	1	2	38.0014	1	0	0	1	1	0	0	0	0	0	0	0	1	1	1	0	0	0	0	0	0	0	0	0	1	0	0	0	1	2	41.1169	1	2	0	9	0	0
211	0	1	51.5866	2	0	0	0	0	0	0	0	0	0	0	0	0	2	0	1	0	0	0	0	0	0	0	0	1	0	0	0	0	1	90.4501	0	0	0	3	0	0
212	0	1	27.091	1	0	0	0	0	0	0	0	0	0	0	0	0	6	0	0	0	0	0	1	0	0	0	0	1	0	0	0	0	1	79.1231	0	0	0	11	0	0
213	1	2	75.6496	2	1	0	1	0	0	0	0	0	1	0	0	0	1	1	0	0	0	0	0	0	0	0	0	1	0	0	0	2	2	16.7966	0	0	0	8	0	0
214	1	2	60.5804	2	1	0	0	0	0	0	0	0	1	0	0	0	2	0	1	0	0	0	0	0	0	0	0	1	0	0	0	1	2	23.2345	0	0	0	17	0	0
215	0	1	71.9261	2	1	1	1	0	0	1	0	0	0	0	0	1	1	1	0	0	0	0	0	0	0	0	0	1	0	0	0	0	1	57.6593	0	0	0	9	0	0
216	0	1	54.6037	1	0	1	0	0	0	0	0	0	0	0	0	0	3	0	0	1	0	0	0	0	0	0	0	1	0	0	0	0	1	97.893	0	0	0	3	0	0
217	0	1	25.681	1	0	0	0	0	0	0	0	0	0	0	0	0	5	0	0	0	0	1	0	0	0	0	0	1	0	0	0	0	1	132.101	0	0	0	10	0	0
218	0	1	19.0116	2	0	1	0	0	0	0	0	0	0	0	0	0	7	0	0	0	0	0	0	1	0	0	0	0	0	0	0	0	1	105.277	0	0	0	4	0	0
219	0	1	55.8166	1	0	0	0	0	0	0	0	0	0	0	1	0	10	0	0	0	0	0	0	0	0	0	1	1	0	0	0	0	1	119.358	1	0	0	9	0	0
220	0	1	63.2936	1	0	0	0	0	0	1	0	0	0	0	0	0	1	1	0	0	0	0	0	0	0	0	0	1	0	0	0	0	1	85.7617	0	0	0	9	0	0
221	1	3	30.8063	2	0	0	0	0	0	0	0	0	0	0	1	0	5	0	0	0	0	1	0	0	0	0	0	1	0	0	1	1	3	124.414	0	0	0	18	0	0
222	0	1	53.0568	2	0	0	0	0	0	0	0	0	0	0	0	0	1	1	0	0	0	0	0	0	0	0	0	1	0	0	0	0	1	109.736	0	0	0	11	0	0
224	1	3	58.3765	2	0	0	1	0	0	1	0	0	0	0	0	1	3	0	0	1	0	0	0	0	0	0	0	0	0	0	1	1	3	106.402	0	0	0	15	0	0
225	1	3	91.3238	2	1	0	1	1	1	0	0	0	0	0	1	0	1	1	0	0	0	0	0	0	0	0	0	1	0	0	2	2	3	44.7378	1	2	0	5	1
227	0	1	24.8241	2	0	0	0	0	0	0	0	0	0	0	0	0	6	0	0	0	0	0	1	0	0	0	0	1	0	0	0	0	1	121.141	0	0	0	4	0	0
228	1	3	74.9678	1	0	0	0	0	0	0	0	1	0	0	1	0	4	0	0	0	1	0	0	0	0	0	0	0	0	0	1	1	3	50.1066	0	0	0	6	1
229	0	1	62.141	1	0	0	0	0	0	0	0	0	0	0	1	0	5	0	0	0	0	1	0	0	0	0	0	1	0	0	0	0	1	121.162	0	0	0	6	0	0
230	1	3	35.2799	2	0	0	0	0	0	0	0	0	0	0	0	0	4	0	0	0	1	0	0	0	0	0	0	1	1	1	3	3	3	134.678	1	6	0	10	1
231	1	2	64.397	2	1	0	1	0	0	0	0	0	0	0	0	0	3	0	0	1	0	0	0	0	0	0	0	0	0	0	0	1	2	35.1981	0	8	0	25	0	0
232	1	3	63.4387	1	1	1	1	1	0	0	0	1	1	1	0	0	1	1	0	0	0	0	0	0	0	0	0	1	1	1	1	1	3	25.3953	1	2	0	2	0	0
233	0	1	39.1376	2	0	0	0	0	0	0	0	0	0	0	0	0	2	0	1	0	0	0	0	0	0	0	0	1	0	0	0	0	1	95.6641	0	0	0	8	0	0
234	0	1	62.3792	1	1	1	1	1	0	1	0	0	0	1	0	0	1	1	0	0	0	0	0	0	0	0	0	1	0	0	0	0	1	81.0722	0	0	0	5	0	0
236	0	1	64.7228	2	1	1	1	0	0	0	0	1	0	0	0	0	1	1	0	0	0	0	0	0	0	0	0	1	1	1	0	0	1	9.08981	1	20	1	25	1
237	0	1	49.2129	1	0	1	0	0	0	0	0	0	0	1	1	0	5	0	0	0	0	1	0	0	0	0	0	1	1	1	0	0	1	13.1207	1	5	1	5	1
238	1	2	19.7892	2	0	0	0	0	0	0	0	0	0	0	0	0	1	1	0	0	0	0	0	0	0	0	0	1	1	0	0	1	2	49.31	0	7	0	13	0	0
239	1	3	79.989	2	1	0	1	0	0	1	0	0	0	0	0	0	3	0	0	1	0	0	0	0	0	0	0	0	0	0	1	1	3	58.8091	0	0	0	19	0	0
240	1	2	47.8713	1	1	0	0	0	0	0	0	0	1	0	0	0	1	1	0	0	0	0	0	0	0	0	0	1	0	0	0	1	2	70.4316	0	0	0	8	0	0
241	1	3	71	1	0	0	0	0	0	0	0	1	0	0	1	0	5	0	0	0	0	1	0	0	0	0	0	1	0	0	1	1	3	39.9742	0	0	0	5	1
242	1	3	77.5359	2	1	0	0	1	0	0	0	1	0	1	1	0	9	0	0	0	0	0	0	0	0	1	0	0	0	0	1	1	3	68.7617	0	0	0	4	1
243	0	1	93	1	1	0	1	0	1	0	0	0	0	0	0	0	11	0	0	0	0	0	0	0	0	0	0	0	0	0	0	0	1	36.0475	0	0	0	3	0	1
244	1	3	44.5065	1	0	0	0	0	0	0	1	0	0	0	0	0	11	0	0	0	0	0	0	0	0	0	0	0	0	0	1	1	3	139.727	1	2	0	12	0	0
245	1	3	72.8487	2	0	0	0	0	0	0	0	1	0	0	1	0	2	0	1	0	0	0	0	0	0	0	0	1	0	0	1	1	3	65.248	0	0	0	68	0	0
246	1	2	72.2409	2	1	1	0	0	0	0	0	0	0	1	0	0	4	0	0	0	1	0	0	0	0	0	0	0	0	0	0	1	2	51.1555	0	0	0	7	0	0
247	0	1	27.8467	2	0	0	0	0	0	0	0	0	0	0	0	0	1	1	0	0	0	0	0	0	0	0	0	1	0	0	0	0	1	122.844	0	0	0	17	0	0
248	0	1	34.4476	1	0	0	0	0	0	0	0	0	0	1	0	0	1	1	0	0	0	0	0	0	0	0	0	1	0	0	0	0	1	75.1381	0	0	0	4	0	0
249	0	1	75.4497	2	1	1	1	0	0	1	0	1	0	0	0	0	1	1	0	0	0	0	0	0	0	0	0	1	0	0	0	0	1	68.7617	0	0	0	11	1
250	1	3	53.9274	2	0	0	0	0	0	0	0	0	0	0	0	0	5	0	0	0	0	1	0	0	0	0	0	1	0	0	1	1	3	83.6249	0	0	0	5	0	0
251	1	2	71.6632	2	1	0	1	0	0	0	0	1	1	0	0	1	9	0	0	0	0	0	0	0	0	1	0	0	0	0	0	1	2	13.4083	0	0	0	7	0	1
252	1	3	83	1	1	0	0	0	1	1	0	1	0	0	0	0	1	1	0	0	0	0	0	0	0	0	0	1	1	1	3	3	3	94.9589	1	3	0	14	1
254	1	3	49.2293	2	1	1	1	1	0	0	0	0	1	0	0	0	7	0	0	0	0	0	0	1	0	0	0	0	0	0	1	1	3	41.0826	0	0	0	9	0	0
255	1	3	65.2457	2	1	1	0	0	0	0	1	0	0	0	0	0	5	0	0	0	0	1	0	0	0	0	0	1	1	0	1	1	3	42.9422	1	2	0	7	1
256	1	2	62.8008	2	1	0	1	0	0	1	0	0	0	0	0	0	1	1	0	0	0	0	0	0	0	0	0	1	1	0	0	1	2	62.2435	1	3	0	8	0	0
258	1	3	70.7488	2	1	1	1	1	0	0	0	0	0	1	0	1	1	1	0	0	0	0	0	0	0	0	0	1	0	1	1	1	3	68.084	0	3	0	17	0	0
259	0	1	57.9411	2	1	1	1	0	0	0	0	0	0	0	0	0	6	0	0	0	0	0	1	0	0	0	0	1	0	0	0	0	1	54.7181	0	0	0	19	0	0
260	0	1	74.3025	1	1	0	1	1	1	0	0	0	1	0	0	1	3	0	0	1	0	0	0	0	0	0	0	0	0	0	0	0	1	31.8621	0	0	0	4	0	1
261	1	2	73.2923	1	1	0	0	0	0	1	0	1	0	0	1	0	11	0	0	0	0	0	0	0	0	0	0	0	0	0	0	1	2	41.0929	0	0	0	10	1
262	0	1	59.1458	1	0	1	0	0	0	1	0	1	1	0	0	0	1	1	0	0	0	0	0	0	0	0	0	1	1	0	0	0	1	131.234	1	1	0	5	1
263	1	2	40.7611	1	0	0	0	0	0	0	0	0	0	0	0	0	2	0	1	0	0	0	0	0	0	0	0	1	0	0	0	1	2	39.3734	0	0	0	3	0	0
264	1	2	65	1	1	0	0	0	1	0	0	0	0	0	0	0	5	0	0	0	0	1	0	0	0	0	0	1	1	1	0	1	2	70.8518	1	5	0	22	1
265	1	2	39.0992	2	0	0	0	0	0	0	0	0	0	0	1	0	1	1	0	0	0	0	0	0	0	0	0	1	1	0	0	1	2	43.7548	1	22	0	72	0	0
267	0	1	54.1191	1	0	0	0	0	0	0	0	0	0	0	0	0	1	1	0	0	0	0	0	0	0	0	0	1	0	0	0	0	1	113.426	0	0	0	10	0	0
268	1	2	86.1629	1	1	0	0	0	0	1	0	1	0	1	1	0	5	0	0	0	0	1	0	0	0	0	0	1	1	1	0	1	2	17.3932	1	3	0	9	1
269	0	1	58.4641	1	0	0	1	0	0	1	0	0	0	0	0	1	3	0	0	1	0	0	0	0	0	0	0	1	0	0	0	0	1	45.6041	1	13	0	42	0	0
270	1	3	60	1	0	0	0	0	0	0	1	0	0	0	1	0	4	0	0	0	1	0	0	0	0	0	0	1	0	0	1	1	3	76.7777	0	0	0	11	0	1
271	1	2	74	2	1	0	0	0	0	0	0	1	1	0	1	0	2	0	1	0	0	0	0	0	0	0	0	1	0	0	0	1	2	7.62678	0	0	0	16	0	1
272	1	2	53.3717	1	1	0	0	0	0	0	1	0	0	0	0	1	2	0	1	0	0	0	0	0	0	0	0	1	0	0	0	1	2	36.0356	0	0	0	8	0	0
274	1	2	67.332	1	0	0	0	0	0	0	0	1	0	0	1	0	1	1	0	0	0	0	0	0	0	0	0	1	0	0	0	1	2	88.6783	0	0	0	26	0	0
278	0	1	48.9227	2	1	1	1	1	0	0	0	1	0	0	0	1	1	1	0	0	0	0	0	0	0	0	0	1	0	0	0	0	1	104.838	0	0	0	2	0	0
279	1	3	63.2197	1	0	1	0	0	0	0	0	0	0	0	0	1	6	0	0	0	0	0	1	0	0	0	0	1	0	0	1	1	3	38.8595	0	6	0	95	0	0
280	1	3	74	1	0	0	1	0	0	0	0	1	0	0	0	1	3	0	0	1	0	0	0	0	0	0	0	1	1	1	1	1	3	74.7171	1	12	0	31	1
281	0	1	39.9261	1	0	0	0	0	0	0	0	0	0	0	0	0	2	0	1	0	0	0	0	0	0	0	0	1	0	0	0	0	1	106.516	0	0	0	4	0	0
282	0	1	75.4743	2	1	1	0	0	0	0	0	0	0	0	1	0	1	1	0	0	0	0	0	0	0	0	0	1	0	0	0	0	1	49.4525	0	0	0	3	0	0
283	1	3	67.0171	1	1	0	0	0	0	0	0	0	0	0	0	0	4	0	0	0	1	0	0	0	0	0	0	1	0	0	1	1	3	88.0575	0	0	0	9	0	0
284	1	2	46.3244	1	0	0	0	0	0	0	0	1	1	0	0	1	2	0	1	0	0	0	0	0	0	0	0	0	0	0	0	1	2	10.4433	0	0	0	14	0	0
285	0	1	33.3279	1	0	0	0	0	0	0	0	0	0	0	0	0	5	0	0	0	0	1	0	0	0	0	0	1	0	0	0	0	1	114.778	0	0	0	33	0	0
287	1	3	87.4387	1	0	0	0	0	0	0	0	0	0	0	0	0	2	0	1	0	0	0	0	0	0	0	0	0	0	0	1	1	3	57.3253	0	0	0	3	0	0
288	0	1	29.4483	1	1	0	0	0	0	0	0	0	0	0	0	1	10	0	0	0	0	0	0	0	0	0	1	0	0	0	0	0	1	126.388	0	0	0	19	0	0
290	1	3	66	1	0	0	0	0	0	0	0	0	0	1	1	0	5	0	0	0	0	1	0	0	0	0	0	1	1	1	1	1	3	36.3992	1	3	0	11	1
292	1	2	51.6578	2	1	0	0	0	0	0	0	0	0	1	1	0	5	0	0	0	0	1	0	0	0	0	0	1	1	1	0	2	2	13.4714	1	3	1	11	1
293	0	1	67.0664	1	0	0	0	1	0	0	0	1	0	0	0	1	3	0	0	1	0	0	0	0	0	0	0	0	0	0	0	0	1	90.5589	0	0	0	3	1
295	1	3	62.7077	1	0	1	1	0	0	0	0	0	0	1	0	0	3	0	0	1	0	0	0	0	0	0	0	0	1	1	1	1	3	16.758	1	24	1	37	0	0
296	1	3	72	1	1	1	1	0	0	0	0	0	0	1	1	0	1	1	0	0	0	0	0	0	0	0	0	1	1	1	1	1	3	27.2043	1	2	0	6	1
297	1	3	40	1	0	0	0	0	0	0	0	0	0	1	1	0	5	0	0	0	0	1	0	0	0	0	0	1	1	1	1	1	3	17.4325	1	2	1	6	1
298	0	1	22.8282	1	0	1	0	0	0	0	0	0	0	0	1	0	7	0	0	0	0	0	0	1	0	0	0	0	0	0	0	0	1	87.4618	0	0	0	4	0	0
299	1	2	74.0589	2	1	1	0	0	0	0	0	0	0	1	0	0	1	1	0	0	0	0	0	0	0	0	0	1	0	0	0	1	2	40.7429	0	0	0	7	0	0
300	0	1	64.9911	2	0	0	0	0	0	1	0	1	0	0	1	0	1	1	0	0	0	0	0	0	0	0	0	1	0	0	0	0	1	99.0319	0	0	0	26	0	0
301	1	3	62	2	1	0	1	1	0	0	1	0	0	0	0	0	5	0	0	0	0	1	0	0	0	0	0	1	1	1	1	1	3	9.97796	1	4	0	5	1
302	0	1	64.2136	1	0	0	0	0	0	0	1	0	0	0	0	0	11	0	0	0	0	0	0	0	0	0	0	0	0	0	0	0	1	59.2243	0	0	0	5	0	1
303	1	3	74.1711	2	0	0	0	0	0	0	0	0	0	0	1	0	1	1	0	0	0	0	0	0	0	0	0	1	0	0	1	1	3	88.7217	1	2	0	11	0	0
305	0	1	63	1	0	0	1	0	0	1	0	0	0	0	0	0	5	0	0	0	0	1	0	0	0	0	0	1	0	0	0	0	1	73.9672	0	0	0	7	0	0
306	0	1	37.5387	1	1	0	0	0	0	0	0	0	0	0	0	0	6	0	0	0	0	0	1	0	0	0	0	1	0	0	0	0	1	93.1064	0	0	0	3	0	0
307	0	1	47.1923	2	0	0	0	0	0	0	1	0	0	0	0	0	11	0	0	0	0	0	0	0	0	0	0	0	0	0	0	0	1	80.3359	0	0	0	4	0	0
309	0	1	66.3491	1	1	1	0	0	0	0	0	1	0	0	1	0	9	0	0	0	0	0	0	0	0	1	0	0	1	0	0	0	1	88.879	1	3	0	12	0	1
310	0	1	46.0205	2	0	0	0	0	0	0	0	1	0	0	0	0	1	1	0	0	0	0	0	0	0	0	0	0	0	0	0	0	1	104.382	0	0	0	6	1
311	1	2	43.4387	1	0	0	0	0	0	1	0	0	0	0	0	1	1	1	0	0	0	0	0	0	0	0	0	1	0	0	0	1	2	52.2262	0	0	0	4	1
312	0	1	66.2806	2	1	0	1	0	1	0	0	0	0	0	0	0	3	0	0	1	0	0	0	0	0	0	0	0	0	0	0	0	1	66.4975	0	0	0	15	0	0
313	1	3	32.1013	1	0	0	0	0	0	0	1	0	0	0	0	0	1	1	0	0	0	0	0	0	0	0	0	1	0	0	1	1	3	114.657	0	0	0	42	0	0
314	1	3	58	2	0	0	1	0	0	0	0	0	0	0	0	1	3	0	0	1	0	0	0	0	0	0	0	1	1	0	1	1	3	48.3116	1	7	0	40	0	0
315	0	1	71.1677	2	1	0	1	0	0	1	0	0	0	0	0	0	1	1	0	0	0	0	0	0	0	0	0	1	1	0	0	0	1	93.6991	0	0	0	21	1
316	0	1	41	1	0	0	0	0	0	0	0	0	0	0	0	0	8	0	0	0	0	0	0	0	1	0	0	0	0	0	0	0	1	101.607	0	0	0	12	0	0
317	1	2	62	2	1	1	0	0	0	0	1	0	0	0	1	0	2	0	1	0	0	0	0	0	0	0	0	1	1	0	0	1	2	24.745	0	0	0	4	0	1
318	1	2	80	1	0	1	1	1	0	0	1	0	0	1	0	1	1	1	0	0	0	0	0	0	0	0	0	1	1	1	0	3	2	5.84258	1	2	0	57	1
319	1	3	22	1	0	0	0	0	0	0	0	0	0	1	0	0	2	0	1	0	0	0	0	0	0	0	0	1	0	0	1	1	3	180.243	1	2	0	10	0	0
320	1	3	54	1	0	0	0	0	0	0	0	0	0	0	0	0	1	1	0	0	0	0	0	0	0	0	0	1	1	1	1	1	3	76.5436	1	23	1	45	1
321	0	1	63	1	1	1	1	0	0	0	1	0	1	0	0	0	4	0	0	0	1	0	0	0	0	0	0	0	0	0	0	0	1	59.1676	0	0	0	4	0	1
322	1	3	88	2	1	0	0	0	0	0	0	0	0	1	1	0	1	1	0	0	0	0	0	0	0	0	0	1	0	0	1	1	3	32.3418	0	0	0	3	1
323	0	1	38	1	0	0	0	0	0	0	0	0	0	0	0	0	5	0	0	0	0	1	0	0	0	0	0	1	0	0	0	0	1	132.189	0	0	0	9	0	0
324	1	2	40.3203	1	0	0	0	0	0	1	1	1	0	0	1	0	2	0	1	0	0	0	0	0	0	0	0	1	0	0	0	1	2	32.78	0	0	0	25	1
325	1	3	63.4825	1	0	0	0	0	0	0	1	0	0	1	1	0	4	0	0	0	1	0	0	0	0	0	0	1	0	0	1	1	3	74.9223	0	0	0	8	0	0
326	0	1	31	1	0	0	0	0	0	0	0	0	0	0	0	0	1	1	0	0	0	0	0	0	0	0	0	1	0	0	0	0	1	156.67	0	0	0	3	0	0
327	0	1	33.0212	2	0	0	0	0	0	0	0	0	0	1	1	0	2	0	1	0	0	0	0	0	0	0	0	1	0	0	0	0	1	78.6834	0	0	0	3	0	0
328	0	1	87.1129	2	1	1	0	1	0	0	0	0	0	0	1	0	1	1	0	0	0	0	0	0	0	0	0	1	0	0	0	0	1	70.4737	0	0	0	4	0	0
329	1	3	55.1759	2	1	1	1	0	0	0	0	0	1	0	0	1	3	0	0	1	0	0	0	0	0	0	0	0	0	0	1	1	3	34.0485	0	0	0	5	0	0
331	0	1	22.8063	2	0	0	0	0	0	0	0	0	1	0	0	1	10	0	0	0	0	0	0	0	0	0	1	0	0	0	0	0	1	64.384	0	0	0	19	0	0
332	0	1	63	1	0	0	0	0	0	1	0	1	0	0	0	0	1	1	0	0	0	0	0	0	0	0	0	1	0	0	0	0	1	99.2777	0	0	0	14	1
333	1	3	58	1	0	0	0	0	0	0	0	0	0	0	0	0	11	0	0	0	0	0	0	0	0	0	0	0	1	0	2	2	3	73.6056	1	1	0	3	1
334	1	3	31.0007	2	0	0	0	0	0	0	1	0	0	0	0	0	11	0	0	0	0	0	0	0	0	0	0	0	0	0	1	1	3	136.578	0	0	0	9	0	0
335	0	1	51	1	0	0	1	0	0	0	0	0	0	1	0	1	3	0	0	1	0	0	0	0	0	0	0	0	0	0	0	0	1	74.0478	0	0	0	4	0	0
336	1	3	69.5469	2	0	1	0	0	0	0	0	0	0	0	0	0	10	0	0	0	0	0	0	0	0	0	1	1	0	0	1	1	3	93.6841	0	0	0	24	0	0
337	0	1	80.4983	2	1	0	1	0	1	0	0	1	0	0	0	0	1	1	0	0	0	0	0	0	0	0	0	1	0	0	0	0	1	51.1199	1	1	0	4	1
338	1	2	26.1136	2	1	0	0	0	0	0	0	0	0	1	0	0	1	1	0	0	0	0	0	0	0	0	0	1	0	0	0	1	2	72.3485	0	0	0	2	0	0
339	0	1	25	1	0	0	0	0	0	0	0	0	0	0	0	0	6	0	0	0	0	0	1	0	0	0	0	1	0	0	0	0	1	126.124	0	0	0	2	0	0
340	1	3	86	1	1	0	1	0	0	0	0	0	0	0	0	1	6	0	0	0	0	0	1	0	0	0	0	1	0	0	1	1	3	74.0692	0	0	0	5	0	0
341	0	1	39.4908	1	0	0	0	0	0	0	1	0	0	1	1	0	3	0	0	1	0	0	0	0	0	0	0	1	1	1	0	0	1	105.424	1	2	0	3	1
342	0	1	18.141	1	0	0	1	0	0	0	0	0	0	0	0	0	1	1	0	0	0	0	0	0	0	0	0	1	0	0	0	0	1	145.646	0	0	0	22	0	0
343	0	1	57.5551	2	0	1	0	0	0	0	1	0	0	0	0	0	6	0	0	0	0	0	1	0	0	0	0	1	0	0	0	0	1	79.1231	0	0	0	2	0	0
345	1	3	73.7084	2	0	0	0	0	0	0	0	0	0	0	0	1	11	0	0	0	0	0	0	0	0	0	0	0	0	1	1	1	3	37.9777	1	2	0	3	1
346	1	3	94.935	2	0	0	1	0	1	0	0	0	0	0	1	0	11	0	0	0	0	0	0	0	0	0	0	1	0	0	1	1	3	79.7631	0	0	0	10	1
347	0	1	36.1916	2	0	0	0	0	0	0	0	1	0	0	0	0	2	0	1	0	0	0	0	0	0	0	0	1	0	0	0	0	1	94.7203	0	0	0	9	0	0
349	0	1	53.7139	1	1	1	1	0	0	0	0	0	0	0	0	0	1	1	0	0	0	0	0	0	0	0	0	1	1	1	0	0	1	42.6806	1	8	0	14	1
350	0	1	21.7331	1	0	0	0	0	0	0	0	0	0	0	0	0	11	0	0	0	0	0	0	0	0	0	0	0	0	0	0	0	1	102.82	0	0	0	3	0	0
351	1	2	82.6612	1	1	1	1	0	0	0	0	1	0	0	1	0	3	0	0	1	0	0	0	0	0	0	0	1	0	0	0	1	2	43.9559	1	0	0	6	1
352	1	3	67.8029	2	1	0	0	0	0	0	0	0	0	0	1	0	2	0	1	0	0	0	0	0	0	0	0	1	0	0	1	1	3	42.5733	0	0	0	3	0	0
353	0	1	58.6858	1	0	0	0	0	0	0	0	0	0	0	0	0	1	1	0	0	0	0	0	0	0	0	0	1	0	0	0	0	1	71.6734	0	0	0	4	0	0
354	0	1	37.7659	1	0	0	0	0	0	0	0	0	0	0	0	0	5	0	0	0	0	1	0	0	0	0	0	0	0	0	0	0	1	84.8477	0	0	0	3	0	0
355	0	1	85.6674	1	1	0	0	0	0	1	0	1	0	0	1	0	1	1	0	0	0	0	0	0	0	0	0	1	0	0	0	0	1	39.7247	0	0	0	5	1
356	1	2	46.0205	1	0	0	0	0	0	0	0	0	0	0	0	0	7	0	0	0	0	0	0	1	0	0	0	0	0	0	0	1	2	72.8056	0	0	0	7	0	0
357	0	1	56.7255	1	0	0	0	0	0	0	0	0	0	0	0	0	1	1	0	0	0	0	0	0	0	0	0	1	0	0	0	0	1	107.529	0	0	0	5	0	0
358	1	2	26.5791	2	0	1	0	0	0	0	0	0	0	1	1	0	7	0	0	0	0	0	0	1	0	0	0	0	0	0	0	1	2	84.4712	0	0	0	4	0	0
359	0	1	46.2861	2	0	0	0	0	1	0	0	0	0	0	1	0	2	0	1	0	0	0	0	0	0	0	0	1	1	0	0	0	1	134.154	1	6	0	8	0	0
360	0	1	55.7919	2	0	0	0	0	0	0	0	0	0	0	0	0	3	0	0	1	0	0	0	0	0	0	0	0	0	0	0	0	1	85.1022	0	0	0	4	0	0
361	0	1	37.3333	1	0	0	0	0	0	0	0	0	0	0	0	0	2	0	1	0	0	0	0	0	0	0	0	1	0	0	0	0	1	109.996	0	0	0	21	0	0
362	0	1	31.7563	1	1	0	0	0	0	1	1	0	0	0	0	0	1	1	0	0	0	0	0	0	0	0	0	1	0	0	0	0	1	137.097	0	0	0	38	0	0
363	0	1	89.6235	1	1	0	0	0	0	0	0	0	0	0	0	0	3	0	0	1	0	0	0	0	0	0	0	0	0	0	0	0	1	76.1818	0	0	0	3	0	0
364	1	2	18.1	1	0	0	1	0	0	0	0	0	0	1	1	0	1	1	0	0	0	0	0	0	0	0	0	1	0	0	0	1	2	110.075	0	0	0	8	0	0
365	0	1	55.1321	1	0	0	0	0	0	1	0	0	0	0	0	0	1	1	0	0	0	0	0	0	0	0	0	1	0	0	0	0	1	75.1035	0	0	0	9	0	0
366	1	2	84.6215	1	0	0	1	1	0	1	0	0	0	1	0	0	1	1	0	0	0	0	0	0	0	0	0	1	1	1	0	1	2	24.3847	1	5	0	13	0	1
367	0	1	68.2491	1	1	1	1	1	0	1	0	0	0	0	0	0	1	1	0	0	0	0	0	0	0	0	0	1	0	0	0	0	1	79.7407	0	0	0	7	0	1
368	0	1	41.6509	1	0	1	0	0	0	0	0	0	0	0	1	0	7	0	0	0	0	0	0	1	0	0	0	0	0	0	0	0	1	79.074	0	0	0	4	0	0
369	1	2	52.2355	2	1	0	1	1	0	1	0	0	0	1	1	0	4	0	0	0	1	0	0	0	0	0	0	1	0	0	0	1	2	53.4437	0	0	0	24	0	0
370	1	3	55.9535	1	1	1	0	0	0	0	0	0	0	0	0	0	5	0	0	0	0	1	0	0	0	0	0	1	0	0	1	1	3	96.0573	0	0	0	14	0	0
371	0	1	39.0554	1	0	0	0	0	0	0	0	0	0	0	0	0	3	0	0	1	0	0	0	0	0	0	0	1	0	0	0	0	1	115.509	0	0	0	14	0	0
372	0	1	68.5613	2	0	0	0	0	0	0	0	0	0	0	1	0	4	0	0	0	1	0	0	0	0	0	0	0	0	0	0	0	1	106.601	0	0	0	4	0	0
373	0	1	66.8556	2	1	1	0	0	0	0	0	1	0	0	1	0	1	1	0	0	0	0	0	0	0	0	0	1	0	0	0	0	1	59.7501	0	0	0	3	0	0
374	0	1	23.603	2	0	0	0	0	0	0	0	1	0	0	0	0	1	1	0	0	0	0	0	0	0	0	0	1	0	0	0	0	1	134.101	0	0	0	4	0	0
375	0	1	53.64	2	0	0	0	0	0	0	1	0	0	1	0	0	2	0	1	0	0	0	0	0	0	0	0	1	0	0	0	0	1	106.606	0	0	0	4	0	1
376	1	2	22.2587	2	0	0	0	0	0	0	0	0	0	0	1	0	1	1	0	0	0	0	0	0	0	0	0	1	0	0	0	1	2	98.4761	1	4	0	15	0	0
377	0	1	52.9254	2	0	0	0	0	0	0	0	0	0	0	0	0	11	0	0	0	0	0	0	0	0	0	0	0	0	0	0	0	1	103.554	0	0	0	3	0	0
378	0	1	69.6099	1	1	1	0	0	0	0	1	0	0	1	0	1	4	0	0	0	1	0	0	0	0	0	0	0	0	0	0	0	1	88.9553	0	0	0	3	0	0
379	0	1	52.2847	2	1	0	0	0	0	0	0	0	0	0	0	0	3	0	0	1	0	0	0	0	0	0	0	0	0	0	0	0	1	106.369	0	0	0	3	0	0
380	1	3	38.8008	2	0	0	0	0	0	0	0	0	0	0	0	0	6	0	0	0	0	0	1	0	0	0	0	1	0	0	1	1	3	119.035	0	0	0	49	0	0
381	1	3	61.6153	1	0	0	0	0	0	0	0	0	0	0	0	0	8	0	0	0	0	0	0	0	1	0	0	1	0	0	1	1	3	85.6756	0	2	0	15	0	0
382	0	1	84.1095	2	1	0	0	0	0	1	0	0	0	0	1	0	6	0	0	0	0	0	1	0	0	0	0	1	0	0	0	0	1	41.8559	0	0	0	25	0	0
383	1	3	62.0315	2	0	1	0	0	0	0	0	0	0	0	0	1	3	0	0	1	0	0	0	0	0	0	0	1	0	0	1	1	3	40.8633	0	0	0	4	0	1
384	1	3	48.6461	2	0	0	0	0	0	0	0	0	0	0	0	0	5	0	0	0	0	1	0	0	0	0	0	1	0	0	1	1	3	112.469	0	0	0	14	0	0
385	0	1	45.347	2	1	0	0	0	0	0	0	0	0	0	0	0	11	0	0	0	0	0	0	0	0	0	0	0	0	0	0	0	1	106.958	0	0	0	3	0	0
386	1	2	68.6324	1	0	1	0	0	0	0	0	0	0	0	1	0	7	0	0	0	0	0	0	1	0	0	0	0	0	0	0	1	2	71.437	0	0	0	4	0	0
388	1	3	29.8344	1	0	0	0	0	0	0	0	0	0	0	0	0	6	0	0	0	0	0	1	0	0	0	0	1	0	0	1	1	3	115.402	0	0	0	3	0	0
389	1	3	82.2341	2	1	0	1	0	1	0	0	0	1	0	0	0	3	0	0	1	0	0	0	0	0	0	0	1	0	0	2	2	3	54.301	1	5	0	38	0	0
390	1	2	64.4764	1	1	1	0	0	0	0	0	0	0	0	0	0	2	0	1	0	0	0	0	0	0	0	0	1	0	0	0	1	2	62.0566	0	0	0	4	0	0
391	1	2	51.2772	1	1	0	0	0	0	0	0	0	1	0	0	1	3	0	0	1	0	0	0	0	0	0	0	0	0	0	0	1	2	37.6835	1	4	0	10	0	0
392	1	2	69.306	1	0	1	0	0	0	0	1	0	0	1	1	0	2	0	1	0	0	0	0	0	0	0	0	1	1	1	0	1	2	69.511	1	3	0	12	1
393	1	2	72.9719	2	1	1	0	0	0	0	0	1	0	0	0	0	3	0	0	1	0	0	0	0	0	0	0	0	0	0	0	1	2	44.8065	0	0	0	3	0	0
394	0	1	52.5969	2	1	1	0	0	0	1	0	0	0	0	0	0	1	1	0	0	0	0	0	0	0	0	0	1	0	0	0	0	1	118.287	0	0	0	12	0	0
395	0	1	52.616	2	0	0	0	0	0	1	0	0	0	0	0	0	1	1	0	0	0	0	0	0	0	0	0	1	0	0	0	0	1	127.027	0	0	0	6	0	0
396	1	2	60.8597	2	0	0	1	0	0	1	0	0	0	0	0	1	1	1	0	0	0	0	0	0	0	0	0	1	0	0	0	1	2	27.4653	0	0	0	19	0	0
397	1	3	39.2772	1	1	1	0	0	0	0	0	0	0	0	0	0	6	0	0	0	0	0	1	0	0	0	0	1	0	0	1	1	3	27.1306	0	0	0	3	0	0
398	0	1	31.5674	1	1	1	0	0	0	0	0	0	0	0	0	0	6	0	0	0	0	0	1	0	0	0	0	1	0	0	0	0	1	105.81	0	0	0	13	0	0
399	0	1	31.5702	1	0	0	0	0	0	0	0	0	0	0	0	0	3	0	0	1	0	0	0	0	0	0	0	1	0	0	0	0	1	129.12	0	0	0	22	0	0
400	0	1	62.9706	2	1	0	0	0	0	0	0	0	0	0	0	0	2	0	1	0	0	0	0	0	0	0	0	1	0	0	0	0	1	39.8946	0	0	0	3	0	0
401	1	3	67.2882	1	1	1	1	1	1	0	0	0	0	0	1	0	2	0	1	0	0	0	0	0	0	0	0	1	0	0	1	1	3	44.1702	0	0	0	16	0	1
402	1	2	62.3053	1	0	0	0	0	0	0	0	1	0	0	1	0	9	0	0	0	0	0	0	0	0	1	0	0	0	0	0	1	2	44.7215	0	0	0	13	0	0
403	1	2	57.0294	1	0	0	0	0	0	0	0	0	0	1	0	0	6	0	0	0	0	0	1	0	0	0	0	1	0	0	0	1	2	82.1658	0	0	0	35	0	0
404	0	1	22	1	0	0	0	0	0	0	0	0	0	0	1	0	5	0	0	0	0	1	0	0	0	0	0	0	0	0	0	0	1	125.522	0	0	0	4	0	0
405	1	3	69.1882	2	1	0	0	1	1	0	0	0	1	0	1	0	2	0	1	0	0	0	0	0	0	0	0	1	0	0	1	1	3	34.5753	0	0	0	16	0	1
406	1	2	20.9062	1	0	0	0	0	0	0	0	0	0	0	1	0	8	0	0	0	0	0	0	0	1	0	0	1	0	0	0	1	2	86.8525	0	0	0	18	0	1
407	1	2	71	2	0	0	0	0	0	1	0	0	0	0	1	0	2	0	1	0	0	0	0	0	0	0	0	1	0	0	0	1	2	39.7573	0	0	0	17	0	0
408	0	1	28	1	0	0	0	0	0	0	0	0	0	0	0	0	5	0	0	0	0	1	0	0	0	0	0	0	0	0	0	0	1	104.492	0	0	0	3	0	0
409	1	2	71.3073	2	1	1	1	1	0	0	0	0	0	0	0	0	2	0	1	0	0	0	0	0	0	0	0	1	0	0	0	1	2	66.8761	0	0	0	13	0	0
410	0	1	21.3498	2	0	0	0	0	0	0	0	0	0	1	0	0	2	0	1	0	0	0	0	0	0	0	0	1	0	0	0	0	1	142.878	0	0	0	12	0	0
411	1	3	54.8611	1	1	1	0	0	0	1	0	0	0	0	0	0	6	0	0	0	0	0	1	0	0	0	0	1	0	0	1	1	3	92.1796	0	0	0	26	0	0
412	0	1	81.4593	1	1	1	1	1	0	0	0	0	0	0	0	0	1	1	0	0	0	0	0	0	0	0	0	1	0	0	0	0	1	53.4838	0	0	0	7	0	0
413	0	1	60.4517	2	1	0	0	0	0	1	0	0	0	0	0	0	1	1	0	0	0	0	0	0	0	0	0	1	0	0	0	0	1	65.7288	0	0	0	4	0	0
414	1	3	81.41	1	0	0	0	0	0	0	0	1	0	0	0	0	1	1	0	0	0	0	0	0	0	0	0	1	0	0	1	1	3	70.0707	0	0	0	3	0	1
415	1	3	38.6831	1	0	0	0	0	0	0	1	0	0	0	0	1	4	0	0	0	1	0	0	0	0	0	0	1	0	0	1	1	3	115.182	0	0	0	18	0	1
416	1	2	45.4702	2	0	1	0	0	0	0	0	0	0	1	1	0	1	1	0	0	0	0	0	0	0	0	0	1	1	1	0	2	2	102.518	1	5	0	27	1
417	1	2	63	1	0	0	0	0	0	0	1	0	0	1	0	1	4	0	0	0	1	0	0	0	0	0	0	1	1	1	0	1	2	39.714	1	8	0	15	1
418	1	3	65.5797	1	0	0	0	0	0	0	0	0	0	0	0	0	11	0	0	0	0	0	0	0	0	0	0	0	0	0	1	1	3	53.0539	0	0	0	2	0	0
419	0	1	55.948	2	1	1	0	0	0	0	0	0	0	0	0	0	1	1	0	0	0	0	0	0	0	0	0	1	0	0	0	0	1	104.892	0	0	0	8	0	0
420	1	3	40.564	2	0	0	0	0	0	0	0	0	0	0	0	0	3	0	0	1	0	0	0	0	0	0	0	0	0	0	1	1	3	113.564	0	0	0	3	0	0
421	1	3	56	2	1	1	0	0	0	0	0	0	1	0	1	0	2	0	1	0	0	0	0	0	0	0	0	1	0	0	1	1	3	39.4968	0	0	0	2	0	0
422	1	2	77	2	1	0	1	1	0	0	0	0	0	1	1	0	1	1	0	0	0	0	0	0	0	0	0	1	1	1	0	1	2	34.94	0	0	0	28	1
423	0	1	46.2861	2	0	0	0	0	0	0	0	0	0	0	0	0	3	0	0	1	0	0	0	0	0	0	0	0	0	0	0	0	1	109.09	0	0	0	4	0	0
424	1	2	52	2	1	0	0	0	0	0	1	0	0	0	0	1	4	0	0	0	1	0	0	0	0	0	0	1	0	0	0	1	2	29.9784	0	0	0	16	1
425	0	1	64.4736	1	0	0	0	0	0	1	0	0	0	0	0	0	3	0	0	1	0	0	0	0	0	0	0	0	0	0	0	0	1	80.8747	0	0	0	4	0	0
427	0	1	88.6653	2	0	0	0	0	0	0	0	0	0	0	1	0	1	1	0	0	0	0	0	0	0	0	0	1	0	0	0	0	1	79.7123	0	0	0	11	0	0
429	0	1	72.627	1	1	1	0	0	1	0	0	0	0	0	0	0	2	0	1	0	0	0	0	0	0	0	0	1	0	0	0	0	1	62.2876	0	0	0	6	0	0
431	0	1	57.1855	2	1	1	0	0	0	0	1	0	0	0	1	0	4	0	0	0	1	0	0	0	0	0	0	1	0	0	0	0	1	27.1593	0	0	1	75	0	0
432	1	3	60.8679	1	1	1	0	0	0	0	1	0	0	0	0	1	4	0	0	0	1	0	0	0	0	0	0	1	0	0	1	1	3	79.0329	0	0	0	6	0	0
433	1	2	61.6181	1	1	0	0	0	0	0	0	0	0	0	0	0	1	1	0	0	0	0	0	0	0	0	0	1	1	1	0	1	2	63.9484	1	9	0	12	0	0
434	0	1	50.4942	1	0	0	0	0	0	0	0	0	0	0	0	0	11	0	0	0	0	0	0	0	0	0	0	0	0	0	0	0	1	102.241	0	0	0	6	0	0
435	1	3	34.3956	1	0	0	0	0	0	0	0	0	0	0	0	0	1	1	0	0	0	0	0	0	0	0	0	1	0	0	1	1	3	115.054	0	0	0	12	0	0
436	0	1	80.7337	1	0	0	0	0	0	0	0	1	0	0	1	0	3	0	0	1	0	0	0	0	0	0	0	0	0	0	0	0	1	81.4771	0	0	0	4	0	0
437	0	1	50	1	0	0	0	0	0	0	1	0	0	0	1	0	4	0	0	0	1	0	0	0	0	0	0	1	0	0	0	0	1	103.631	1	6	0	43	1
438	0	1	58	1	0	0	0	0	0	0	1	0	0	0	1	0	4	0	0	0	1	0	0	0	0	0	0	1	0	0	0	0	1	99.4989	0	0	0	4	0	1
439	1	3	48.6188	2	0	0	0	0	0	1	0	0	0	0	0	0	1	1	0	0	0	0	0	0	0	0	0	1	0	0	1	1	3	93.8464	0	0	0	15	0	0
440	1	2	92	2	1	1	1	0	0	0	0	0	1	0	1	0	1	1	0	0	0	0	0	0	0	0	0	1	0	0	0	1	2	29.4559	0	0	0	15	0	0
441	0	1	25.1417	1	0	0	0	0	0	0	0	0	0	0	0	0	5	0	0	0	0	1	0	0	0	0	0	0	0	0	0	0	1	109.303	0	0	0	4	0	0
442	0	1	71	1	0	0	0	0	0	0	0	0	0	0	0	0	1	1	0	0	0	0	0	0	0	0	0	1	0	0	0	0	1	84.4917	0	0	0	4	0	0
443	0	1	73.128	1	1	1	0	0	1	0	0	0	0	0	0	0	7	0	0	0	0	0	0	1	0	0	0	0	0	0	0	0	1	93.5367	0	0	0	4	0	0
444	1	2	56.3943	1	0	0	0	0	0	0	0	0	0	0	1	0	7	0	0	0	0	0	0	1	0	0	0	1	0	0	0	1	2	69.0902	0	0	0	13	0	0
445	0	1	89.4867	1	0	0	0	0	0	0	0	0	0	0	1	0	11	0	0	0	0	0	0	0	0	0	0	0	0	0	0	0	1	50.5513	0	0	0	4	0	0
446	0	1	78.5462	1	1	1	0	0	0	1	1	0	1	0	0	0	1	1	0	0	0	0	0	0	0	0	0	1	0	0	0	0	1	44.5069	0	0	0	4	0	0
447	1	2	31.8741	1	0	0	0	0	0	0	0	0	0	0	0	0	11	0	0	0	0	0	0	0	0	0	0	0	1	0	0	1	2	83.8059	1	5	0	11	0	0
448	0	1	52.6324	1	1	1	1	0	0	0	0	0	0	1	0	0	2	0	1	0	0	0	0	0	0	0	0	1	0	0	0	0	1	138.852	0	0	0	2	0	0
449	0	1	21.6181	2	0	0	0	0	0	0	1	0	0	0	0	0	1	1	0	0	0	0	0	0	0	0	0	1	0	0	0	0	1	132.709	0	0	0	4	0	0
450	0	1	64.9199	1	0	0	0	0	0	0	0	0	0	0	0	0	5	0	0	0	0	1	0	0	0	0	0	1	0	0	0	0	1	64.4078	1	2	0	16	0	1
451	0	1	23.9535	1	0	0	0	0	0	0	0	0	0	0	1	0	5	0	0	0	0	1	0	0	0	0	0	1	0	0	0	0	1	142.747	0	0	0	29	0	0
452	0	1	54.2067	1	0	0	1	0	0	0	1	0	0	0	1	0	11	0	0	0	0	0	0	0	0	0	0	1	1	0	0	0	1	103.283	1	4	0	8	0	1
453	1	2	64.6626	1	0	0	0	0	0	0	0	0	0	1	0	0	1	1	0	0	0	0	0	0	0	0	0	0	0	0	0	2	2	29.8902	0	0	0	5	0	0
454	0	1	51.0828	1	1	1	0	0	1	0	0	0	0	0	1	0	3	0	0	1	0	0	0	0	0	0	0	0	0	0	0	0	1	59.2601	0	0	0	3	0	0
455	0	1	46.82	1	0	0	0	0	0	0	0	0	0	0	0	0	6	0	0	0	0	0	1	0	0	0	0	1	0	0	0	0	1	93.8634	0	0	0	7	0	0
456	0	1	74.7817	1	1	0	0	0	1	1	0	0	0	0	0	0	2	0	1	0	0	0	0	0	0	0	0	1	0	0	0	0	1	44.6041	0	0	0	4	0	0
457	0	1	19.9781	1	0	0	0	0	0	0	0	0	0	0	0	0	11	0	0	0	0	0	0	0	0	0	0	0	0	0	0	0	1	138.34	0	0	0	4	0	0
458	0	1	70.7981	2	0	0	0	0	0	0	0	0	0	0	0	0	11	0	0	0	0	0	0	0	0	0	0	0	0	0	0	0	1	70.0244	0	0	0	3	0	0
459	1	2	60.5147	1	0	0	0	0	0	0	0	0	0	1	1	0	3	0	0	1	0	0	0	0	0	0	0	0	0	0	0	1	2	58.5466	0	0	0	3	0	0
460	1	2	71.8412	2	0	0	0	0	0	0	1	0	1	0	1	0	4	0	0	0	1	0	0	0	0	0	0	0	0	0	0	1	2	12.5539	0	0	0	11	0	0
461	1	3	84	1	1	1	1	1	1	0	0	1	1	0	0	0	2	0	1	0	0	0	0	0	0	0	0	1	0	0	1	1	3	38.6886	0	0	0	19	0	0
463	0	1	80	1	0	0	0	0	0	0	0	1	0	1	1	0	1	1	0	0	0	0	0	0	0	0	0	1	0	0	0	0	1	76.2652	0	0	0	17	0	1
464	1	3	64.1615	1	1	0	0	0	0	0	0	0	0	0	1	0	2	0	1	0	0	0	0	0	0	0	0	0	0	0	1	1	3	58.6868	0	0	0	9	0	0
465	1	2	62	2	1	1	1	0	0	1	0	0	0	0	1	0	5	0	0	0	0	1	0	0	0	0	0	0	0	0	0	1	2	31.5393	0	0	0	12	0	0
466	1	2	57.7851	2	1	1	0	0	0	0	0	0	0	0	0	0	4	0	0	0	1	0	0	0	0	0	0	0	0	0	0	1	2	28.9698	0	0	0	11	0	0
467	0	1	70.0479	1	1	1	0	0	0	0	0	0	0	1	1	0	1	1	0	0	0	0	0	0	0	0	0	1	1	1	0	0	1	94.4823	1	5	0	26	1
468	1	2	34.2888	1	0	0	0	0	0	0	0	0	0	0	0	0	1	1	0	0	0	0	0	0	0	0	0	1	1	0	0	1	2	26.931	0	0	0	26	0	0
469	1	3	73.306	1	0	0	0	0	0	1	0	1	0	0	0	0	1	1	0	0	0	0	0	0	0	0	0	1	0	0	1	1	3	93.974	0	0	0	16	0	0
470	1	3	87.3785	2	1	1	1	0	1	1	0	0	1	0	0	1	1	1	0	0	0	0	0	0	0	0	0	1	0	0	1	1	3	48.1423	0	0	0	3	0	0
471	0	1	26.6749	2	0	0	0	0	0	0	0	0	0	0	0	0	11	0	0	0	0	0	0	0	0	0	0	0	0	0	0	0	1	111.278	0	0	0	6	0	0
472	1	3	92.7228	2	1	0	1	0	0	0	0	0	0	1	0	0	1	1	0	0	0	0	0	0	0	0	0	1	1	1	1	1	3	43.3284	1	25	0	42	1
473	0	1	33.3936	2	0	0	0	0	0	0	0	0	0	0	1	0	5	0	0	0	0	1	0	0	0	0	0	1	0	0	0	0	1	130.341	1	4	0	40	0	0
474	1	2	67.8412	2	0	0	0	0	0	0	1	0	0	0	0	0	5	0	0	0	0	1	0	0	0	0	0	1	0	0	0	1	2	41.7775	0	0	0	23	0	0
475	0	1	70.3162	1	1	0	0	0	0	0	1	0	0	0	0	1	4	0	0	0	1	0	0	0	0	0	0	1	0	0	0	0	1	44.248	0	0	0	11	0	1
476	0	1	79.7454	1	1	1	0	0	1	0	0	0	0	0	1	0	2	0	1	0	0	0	0	0	0	0	0	1	0	0	0	0	1	51.6247	0	0	0	5	0	0
477	0	1	61.5031	2	1	1	0	0	0	0	0	0	0	0	0	0	10	0	0	0	0	0	0	0	0	0	1	0	0	0	0	0	1	96.4696	0	0	0	2	0	0
478	1	2	58.1602	1	1	0	0	0	0	0	0	0	0	1	0	0	1	1	0	0	0	0	0	0	0	0	0	1	0	0	0	1	2	21.6839	1	2	0	4	0	0
479	0	1	66.8501	2	0	0	0	0	0	0	1	0	0	1	1	0	7	0	0	0	0	0	0	1	0	0	0	0	0	0	0	0	1	40.9334	0	0	0	2	0	0
480	0	1	35.165	1	0	0	0	0	0	0	0	0	0	0	0	0	3	0	0	1	0	0	0	0	0	0	0	0	0	0	0	0	1	114.434	0	0	0	4	0	0
481	0	1	62.6146	2	1	1	0	0	1	0	0	0	0	0	1	0	3	0	0	1	0	0	0	0	0	0	0	0	0	0	0	0	1	64.7377	0	0	0	4	0	0
482	1	3	73.87	1	0	0	0	0	0	0	0	0	0	0	1	0	1	1	0	0	0	0	0	0	0	0	0	1	1	1	1	1	3	118.339	1	22	0	19	1
484	0	1	62.1492	1	1	0	0	0	0	0	0	0	0	1	0	0	5	0	0	0	0	1	0	0	0	0	0	1	0	0	0	0	1	105.507	0	0	0	20	0	0
485	0	1	63.1431	1	1	1	0	0	0	0	0	0	1	0	0	1	3	0	0	1	0	0	0	0	0	0	0	0	0	0	0	0	1	26.6989	0	0	0	5	0	0
486	1	2	66.9897	2	1	1	0	0	0	0	1	0	0	0	0	1	4	0	0	0	1	0	0	0	0	0	0	1	0	0	0	1	2	49.1969	0	0	0	10	0	0
487	0	1	50.2971	2	1	0	0	0	0	0	0	0	0	0	0	0	3	0	0	1	0	0	0	0	0	0	0	0	0	0	0	0	1	94.2639	0	0	0	3	0	0
488	0	1	52.8049	2	0	0	0	0	0	0	0	0	0	0	1	0	4	0	0	0	1	0	0	0	0	0	0	1	0	0	0	0	1	104.785	0	0	0	17	0	0
489	1	3	30.9678	1	1	0	0	0	0	0	0	0	0	0	0	0	3	0	0	1	0	0	0	0	0	0	0	1	1	0	3	3	3	86.1492	1	5	0	5	1
490	1	2	54.0397	1	0	0	0	0	0	0	1	0	0	1	1	0	1	1	0	0	0	0	0	0	0	0	0	1	1	1	0	1	2	25.4435	1	6	0	24	1
491	1	2	67.6687	1	1	1	0	0	0	0	0	0	1	0	0	0	6	0	0	0	0	0	1	0	0	0	0	1	0	0	0	1	2	35.745	0	0	0	11	0	1
492	1	3	69.9959	2	1	1	1	1	0	0	0	1	0	0	1	0	5	0	0	0	0	1	0	0	0	0	0	1	0	0	2	2	3	45.2963	0	0	0	4	0	0
493	0	1	79.989	2	0	0	0	0	0	0	0	1	0	0	0	0	1	1	0	0	0	0	0	0	0	0	0	1	1	0	0	0	1	83.855	0	12	0	26	0	0
494	0	1	86.1081	2	1	1	1	1	0	0	0	0	0	0	1	0	2	0	1	0	0	0	0	0	0	0	0	1	1	1	0	0	1	20.4167	1	18	0	33	1
495	1	2	96.5859	2	1	0	1	0	0	0	0	0	0	1	1	0	2	0	1	0	0	0	0	0	0	0	0	1	0	1	0	1	2	45.6573	1	1	0	3	0	0
496	0	1	70.0726	2	1	0	1	1	0	0	0	0	1	0	0	0	1	1	0	0	0	0	0	0	0	0	0	1	0	0	0	0	1	26.2363	0	0	0	3	0	0
497	0	1	41.4237	1	0	0	0	0	0	0	0	0	0	0	0	0	11	0	0	0	0	0	0	0	0	0	0	0	0	0	0	0	1	98.7318	0	0	0	4	0	0
498	0	1	28.3559	2	1	0	0	0	0	0	0	0	0	0	0	0	11	0	0	0	0	0	0	0	0	0	0	0	0	0	0	0	1	119.321	0	0	0	2	0	0
499	1	3	51.1951	2	0	0	0	0	0	0	0	0	0	0	0	0	1	1	0	0	0	0	0	0	0	0	0	1	1	0	1	1	3	80.3625	1	8	0	10	0	0
500	0	1	54.1081	2	0	0	0	0	0	0	0	0	0	0	0	0	8	0	0	0	0	0	0	0	1	0	0	0	0	0	0	0	1	100.07	0	0	0	47	0	0
501	0	1	54.4586	1	0	0	0	0	0	0	0	0	0	0	0	0	1	1	0	0	0	0	0	0	0	0	0	1	1	0	0	0	1	111.364	1	18	0	25	0	0
502	1	2	58.0397	2	0	0	0	0	0	0	0	0	0	0	1	0	1	1	0	0	0	0	0	0	0	0	0	1	0	0	0	1	2	68.613	0	0	0	13	0	0
504	0	1	63.9754	2	1	0	1	0	0	0	0	0	0	0	0	1	3	0	0	1	0	0	0	0	0	0	0	0	0	0	0	0	1	97.9825	0	0	0	4	0	0
505	1	2	84.4463	1	1	1	0	0	0	0	0	1	1	0	0	0	3	0	0	1	0	0	0	0	0	0	0	0	0	0	0	1	2	25.7327	0	0	0	4	0	1
506	0	1	46.6502	1	0	0	0	0	0	0	0	0	0	0	1	0	1	1	0	0	0	0	0	0	0	0	0	1	1	1	0	0	1	127.297	1	2	0	11	1
508	1	3	23.206	1	1	0	0	0	0	0	0	0	1	0	0	0	2	0	1	0	0	0	0	0	0	0	0	1	0	0	3	3	3	122.638	0	0	0	15	0	0
509	1	2	66.4559	2	1	1	0	0	0	1	0	0	0	0	0	0	2	0	1	0	0	0	0	0	0	0	0	1	0	0	0	1	2	32.1517	0	0	0	5	0	0
510	1	3	51.2088	2	0	1	0	0	0	0	0	0	0	0	0	0	7	0	0	0	0	0	0	1	0	0	0	0	0	0	1	1	3	112.643	0	0	0	4	0	0
511	0	1	26.4203	1	0	0	0	0	0	0	0	0	0	0	0	0	5	0	0	0	0	1	0	0	0	0	0	1	0	0	0	0	1	112.564	0	0	0	16	0	0
512	1	2	59.0527	2	0	0	0	0	0	0	0	0	0	0	1	0	2	0	1	0	0	0	0	0	0	0	0	1	0	0	0	1	2	34.6324	0	0	0	3	0	0
513	0	1	57.9877	1	0	0	0	0	0	0	1	0	0	0	0	0	10	0	0	0	0	0	0	0	0	0	1	0	0	0	0	0	1	115.743	0	0	0	21	0	0
514	1	3	64.6708	1	1	1	1	1	0	0	0	0	0	0	0	1	1	1	0	0	0	0	0	0	0	0	0	1	0	0	1	1	3	105.754	0	0	0	8	0	0
515	0	1	62.527	2	1	0	0	0	0	0	0	0	0	0	0	0	2	0	1	0	0	0	0	0	0	0	0	1	0	0	0	0	1	82.4458	0	0	0	5	0	0
517	1	3	51.5291	2	0	0	0	0	0	0	0	0	0	0	0	0	11	0	0	0	0	0	0	0	0	0	0	1	0	0	1	1	3	98.2464	0	0	0	16	0	0
518	1	3	55.2799	2	1	0	1	0	0	0	0	1	0	0	0	0	1	1	0	0	0	0	0	0	0	0	0	1	1	0	1	1	3	108.036	1	10	0	25	0	1
519	1	2	81.525	1	0	0	0	0	0	0	0	0	0	1	1	0	2	0	1	0	0	0	0	0	0	0	0	1	0	0	0	1	2	55.0525	0	0	0	22	0	0
520	0	1	59.7317	2	0	0	0	0	0	0	0	0	0	1	1	0	2	0	1	0	0	0	0	0	0	0	0	1	0	0	0	0	1	71.5458	0	0	0	5	0	0
521	0	1	75.9452	2	1	1	1	1	1	0	0	0	0	0	0	1	1	1	0	0	0	0	0	0	0	0	0	1	1	1	0	0	1	84.5927	1	12	0	17	1
523	0	1	79.5236	1	1	1	0	0	1	0	0	0	0	0	1	0	1	1	0	0	0	0	0	0	0	0	0	1	0	0	0	0	1	101.048	0	0	0	11	0	0
524	1	2	20.9446	2	0	0	0	0	0	0	0	1	0	0	1	0	2	0	1	0	0	0	0	0	0	0	0	1	1	1	0	1	2	110.415	0	10	0	36	1
525	1	3	64.9391	1	1	0	1	0	0	0	0	0	0	0	0	0	1	1	0	0	0	0	0	0	0	0	0	1	1	1	2	2	3	54.2421	1	4	0	5	1
526	1	2	64.449	1	0	0	0	0	0	0	1	0	0	0	1	0	11	0	0	0	0	0	0	0	0	0	0	0	0	0	0	1	2	53.4769	0	0	0	15	0	0
527	1	2	70.6694	1	0	0	0	0	0	1	0	1	0	0	0	0	5	0	0	0	0	1	0	0	0	0	0	1	1	0	0	1	2	89.6253	1	10	0	12	0	0
528	1	3	49.1745	1	0	0	0	0	0	0	1	0	0	0	0	0	4	0	0	0	1	0	0	0	0	0	0	1	0	0	1	1	3	105.31	0	0	0	20	0	0
529	1	2	55.3949	1	0	0	0	0	0	0	1	0	0	1	0	0	4	0	0	0	1	0	0	0	0	0	0	0	0	0	0	1	2	26.4972	0	0	0	14	0	0
530	1	3	47.6961	2	1	0	0	0	0	0	0	0	1	0	0	0	2	0	1	0	0	0	0	0	0	0	0	1	0	0	1	1	3	7.72308	0	0	0	15	0	0
531	0	1	51.6496	2	0	0	0	0	0	1	0	0	0	0	0	0	1	1	0	0	0	0	0	0	0	0	0	1	0	0	0	0	1	73.6956	0	0	0	8	0	0
532	0	1	61.8617	2	1	0	0	0	0	1	0	0	0	0	0	0	1	1	0	0	0	0	0	0	0	0	0	1	0	0	0	0	1	85.5099	0	0	0	3	0	0
533	1	3	66.5216	2	0	0	0	0	0	1	0	0	0	0	0	0	1	1	0	0	0	0	0	0	0	0	0	1	1	1	1	1	3	45.0612	1	15	0	60	0	0
534	1	2	48.6653	1	0	0	0	0	0	0	1	0	0	0	0	0	5	0	0	0	0	1	0	0	0	0	0	1	0	0	0	1	2	80.3569	0	0	0	10	0	0
535	0	1	46.653	2	1	0	0	0	0	1	0	0	0	0	0	0	1	1	0	0	0	0	0	0	0	0	0	1	0	0	0	0	1	78.4304	0	0	0	3	0	0
536	1	2	44.6516	1	0	1	0	0	0	0	0	0	0	0	1	0	10	0	0	0	0	0	0	0	0	0	1	1	0	0	0	1	2	80.8414	0	0	0	10	0	0
537	0	1	72.0493	1	1	0	1	0	0	0	0	1	0	0	0	1	1	1	0	0	0	0	0	0	0	0	0	1	0	0	0	0	1	56.5908	0	0	0	4	0	0
538	0	1	84.4517	2	1	0	1	1	0	1	0	0	0	0	0	0	1	1	0	0	0	0	0	0	0	0	0	1	0	0	0	0	1	75.3862	0	0	0	4	0	1
539	0	1	62.4997	2	0	0	0	0	0	1	0	0	0	0	0	0	1	1	0	0	0	0	0	0	0	0	0	0	0	0	0	0	1	101.402	0	0	0	2	0	0
540	1	3	67.4606	1	1	1	1	0	1	0	0	0	1	0	0	0	6	0	0	0	0	0	1	0	0	0	0	1	1	1	1	1	3	34.9023	0	4	0	6	1
541	0	1	19.6222	2	0	1	0	0	0	0	0	0	0	1	1	0	2	0	1	0	0	0	0	0	0	0	0	1	0	0	0	0	1	122.93	1	5	0	8	0	0
542	1	2	54.6995	1	1	1	0	0	0	0	0	0	0	0	0	1	2	0	1	0	0	0	0	0	0	0	0	1	0	0	0	1	2	21.5262	0	0	0	18	0	0
543	0	1	71.7618	1	1	0	0	0	0	1	0	1	0	0	1	0	1	1	0	0	0	0	0	0	0	0	0	1	0	0	0	0	1	31.1145	0	0	0	2	0	0
544	1	2	42.9897	2	0	0	0	0	0	0	0	1	0	0	0	0	9	0	0	0	0	0	0	0	0	1	0	0	0	0	0	1	2	43.9993	0	0	0	9	0	0
545	0	1	38.5654	2	0	0	0	0	0	0	0	0	0	0	0	0	11	0	0	0	0	0	0	0	0	0	0	0	0	0	0	0	1	78.6715	0	0	0	3	0	0
546	1	3	72.2053	2	1	0	1	0	0	0	0	0	0	0	1	0	1	1	0	0	0	0	0	0	0	0	0	1	0	0	1	1	3	110.696	0	0	0	8	1
547	1	2	34.5216	1	0	0	0	0	0	0	1	0	0	0	1	0	2	0	1	0	0	0	0	0	0	0	0	1	0	0	0	1	2	42.1344	0	0	0	13	0	0
548	0	1	63.1266	1	0	1	1	0	0	0	0	0	0	0	0	0	3	0	0	1	0	0	0	0	0	0	0	0	0	0	0	0	1	93.5595	1	1	0	5	0	0
549	1	3	56.7064	1	0	0	0	0	0	0	0	1	0	0	1	0	9	0	0	0	0	0	0	0	0	1	0	0	0	0	1	1	3	82.3525	0	0	0	4	0	1
550	1	2	47.8877	1	0	0	0	0	0	0	0	0	0	1	1	0	6	0	0	0	0	0	1	0	0	0	0	1	0	0	0	1	2	56.5862	0	0	0	24	0	0
551	0	1	75.5592	1	1	0	1	0	1	1	0	0	0	0	0	0	3	0	0	1	0	0	0	0	0	0	0	0	0	0	0	0	1	78.6818	1	2	0	8	0	0
552	1	3	28.9172	2	0	0	0	0	0	0	0	0	0	1	0	0	3	0	0	1	0	0	0	0	0	0	0	1	0	0	2	2	3	136.486	0	0	0	24	0	0
553	0	1	72.7803	1	0	0	1	0	1	1	0	0	0	0	0	0	1	1	0	0	0	0	0	0	0	0	0	1	0	0	0	0	1	98.561	0	0	0	3	0	1
554	0	1	44.0411	2	1	0	0	0	0	0	0	0	0	0	1	0	10	0	0	0	0	0	0	0	0	0	1	0	0	0	0	0	1	95.3737	0	0	0	3	0	0
556	0	1	68.052	2	1	1	1	0	0	1	0	0	0	0	0	1	1	1	0	0	0	0	0	0	0	0	0	1	1	0	0	0	1	42.4989	1	9	0	18	0	0
557	1	3	66.9021	2	1	0	0	0	1	0	1	0	0	0	0	1	2	0	1	0	0	0	0	0	0	0	0	1	1	1	1	1	3	67.1083	1	15	0	20	0	0
558	1	2	85.692	1	1	0	0	0	1	0	0	0	1	0	0	0	2	0	1	0	0	0	0	0	0	0	0	1	0	0	0	1	2	20.6471	0	0	0	32	1
559	0	1	31.4031	2	0	0	0	0	0	0	0	0	0	0	0	0	11	0	0	0	0	0	0	0	0	0	0	0	0	0	0	0	1	107.643	0	0	0	3	0	0
560	1	2	70.642	2	0	0	0	0	0	1	0	0	0	0	0	0	1	1	0	0	0	0	0	0	0	0	0	1	0	0	0	1	2	80.3952	0	0	0	11	0	0
561	0	1	59.5592	1	0	0	0	0	0	0	1	1	0	0	0	1	5	0	0	0	0	1	0	0	0	0	0	1	0	0	0	0	1	43.6314	0	0	0	13	0	1
563	0	1	42.8255	2	0	0	0	0	0	0	0	0	0	0	0	0	11	0	0	0	0	0	0	0	0	0	0	0	1	0	0	0	1	100.991	0	0	0	4	0	0
564	0	1	79.4387	2	0	0	0	0	0	1	0	1	0	0	1	0	1	1	0	0	0	0	0	0	0	0	0	1	0	0	0	0	1	82.542	0	0	0	10	0	0
565	0	1	32.3258	2	0	0	0	0	0	0	0	0	0	0	0	0	2	0	1	0	0	0	0	0	0	0	0	1	0	0	0	0	1	123.825	0	0	0	9	0	0
566	0	1	77.9452	2	1	1	1	0	0	1	0	0	0	0	0	1	1	1	0	0	0	0	0	0	0	0	0	1	0	0	0	0	1	55.8916	0	0	0	9	0	0
567	1	3	45.5688	1	0	0	0	0	0	0	1	1	0	0	0	0	4	0	0	0	1	0	0	0	0	0	0	1	1	1	1	1	3	43.6971	1	7	0	12	1
568	1	3	85.0815	2	1	0	1	0	0	0	0	0	0	0	0	0	5	0	0	0	0	1	0	0	0	0	0	1	1	1	2	2	3	31.422	1	16	0	31	0	0
569	1	3	65.1773	1	0	0	1	0	0	1	1	0	0	0	0	1	1	1	0	0	0	0	0	0	0	0	0	1	0	0	1	1	3	67.0287	0	0	0	10	0	1
570	1	2	89.2539	2	1	1	0	0	1	0	0	0	0	0	1	0	2	0	1	0	0	0	0	0	0	0	0	0	0	0	0	1	2	22.6406	0	0	0	30	1
571	0	1	60.6927	2	0	0	0	0	0	0	0	1	0	0	0	0	3	0	0	1	0	0	0	0	0	0	0	0	0	0	0	0	1	102.697	0	0	0	2	0	0
572	0	1	85.7413	2	1	0	0	0	0	1	0	0	0	0	1	0	1	1	0	0	0	0	0	0	0	0	0	1	1	1	0	0	1	84.0903	1	2	0	7	1
573	1	2	38.5051	1	0	0	0	0	0	0	0	0	0	1	1	0	5	0	0	0	0	1	0	0	0	0	0	1	0	0	0	1	2	107.584	0	0	0	10	0	0
574	0	1	65.5168	1	1	0	0	0	0	0	0	0	1	0	0	0	11	0	0	0	0	0	0	0	0	0	0	0	0	0	0	0	1	84.4328	0	0	0	3	0	0
575	0	1	27.0938	1	0	0	0	0	0	0	0	0	0	1	0	0	10	0	0	0	0	0	0	0	0	0	1	1	1	1	0	0	1	129.247	1	2	0	2	1
576	1	3	81.6947	2	1	0	1	0	0	1	0	0	0	0	0	0	1	1	0	0	0	0	0	0	0	0	0	1	0	0	1	1	3	70.9443	0	0	0	5	0	0
577	0	1	24.4052	1	0	0	0	0	0	0	0	0	0	0	0	1	11	0	0	0	0	0	0	0	0	0	0	0	0	0	0	0	1	139.376	0	0	0	3	0	0
578	0	1	69.2813	1	0	1	0	0	0	1	0	0	0	0	1	0	1	1	0	0	0	0	0	0	0	0	0	1	0	0	0	0	1	123.527	0	0	0	14	0	0
579	0	1	67.0691	1	0	0	0	0	0	1	0	1	0	0	1	0	1	1	0	0	0	0	0	0	0	0	0	1	0	0	0	0	1	84.6041	0	0	0	5	0	0
580	0	1	41.7002	2	0	0	0	0	0	0	1	0	0	0	0	0	4	0	0	0	1	0	0	0	0	0	0	1	0	0	0	0	1	40.3302	0	0	0	2	0	0
581	1	2	58.4312	2	1	1	1	0	0	0	0	0	0	0	0	1	2	0	1	0	0	0	0	0	0	0	0	1	0	0	0	1	2	21.4662	0	0	0	28	0	1
582	0	1	61.1855	1	0	0	0	0	0	0	1	1	0	0	1	0	2	0	1	0	0	0	0	0	0	0	0	1	0	0	0	0	1	53.7734	0	0	0	6	0	0
584	0	1	30.8446	1	0	0	0	0	0	0	0	0	0	0	1	0	11	0	0	0	0	0	0	0	0	0	0	0	0	0	0	0	1	118.557	0	0	0	6	0	0
585	1	2	68.679	1	1	0	0	0	0	1	0	0	0	0	0	0	1	1	0	0	0	0	0	0	0	0	0	0	0	0	0	1	2	41.5207	0	0	0	4	0	0
586	1	2	89.5168	1	0	0	0	0	0	0	0	1	0	0	1	0	4	0	0	0	1	0	0	0	0	0	0	1	0	0	0	1	2	56.4946	0	0	0	5	0	0
587	1	2	86.8364	1	1	0	1	0	0	1	0	0	0	0	0	1	1	1	0	0	0	0	0	0	0	0	0	1	0	0	0	1	2	48.2179	0	0	0	15	0	0
588	1	2	33.5387	1	0	0	0	0	0	0	0	0	0	0	0	0	5	0	0	0	0	1	0	0	0	0	0	1	1	1	0	1	2	91.4082	1	2	0	6	1
589	0	1	43.8412	1	0	0	0	0	0	0	0	1	0	0	0	0	9	0	0	0	0	0	0	0	0	1	0	0	0	0	0	0	1	104.588	0	0	0	2	1
590	0	1	68.0137	1	0	1	0	0	0	0	0	0	0	0	1	0	9	0	0	0	0	0	0	0	0	1	0	0	0	0	0	0	1	91.7804	0	0	0	26	0	0
591	0	1	76.8323	1	0	0	0	0	0	0	0	0	0	0	0	0	10	0	0	0	0	0	0	0	0	0	1	0	0	0	0	0	1	62.4209	0	0	0	15	0	0
592	0	1	43.6441	1	1	0	0	1	0	0	0	0	0	0	0	0	10	0	0	0	0	0	0	0	0	0	1	0	0	0	0	0	1	31.7012	0	0	0	4	0	0
593	0	1	43.1869	1	0	0	0	0	0	0	1	0	0	0	0	1	4	0	0	0	1	0	0	0	0	0	0	0	0	0	0	0	1	105.07	0	0	0	7	0	0
594	0	1	60.9172	2	1	1	0	0	1	1	0	0	0	0	0	0	7	0	0	0	0	0	0	1	0	0	0	0	0	0	0	0	1	105.217	0	0	0	9	0	0
595	0	1	18.5298	1	0	0	0	0	0	0	1	0	0	0	0	1	4	0	0	0	1	0	0	0	0	0	0	1	0	0	0	0	1	194.44	0	0	0	30	0	0
596	1	2	78.3573	1	0	0	1	0	1	0	0	0	0	0	0	0	2	0	1	0	0	0	0	0	0	0	0	1	0	0	0	1	2	28.3747	0	0	0	4	0	0
597	0	1	19.5209	2	0	0	0	0	0	0	0	0	0	0	0	0	8	0	0	0	0	0	0	0	1	0	0	0	0	0	0	0	1	148.048	0	0	0	3	0	0
598	1	2	45.7878	1	1	0	1	0	1	0	0	0	0	0	0	0	1	1	0	0	0	0	0	0	0	0	0	1	0	0	0	1	2	32.3652	0	0	0	3	0	0
599	1	2	64.3422	2	1	0	0	1	1	0	0	0	0	0	0	0	1	1	0	0	0	0	0	0	0	0	0	1	1	0	0	1	2	66.5146	1	14	0	16	0	0
600	1	2	46.6502	1	1	1	0	0	0	0	0	0	0	0	0	0	3	0	0	1	0	0	0	0	0	0	0	0	0	0	0	1	2	63.3641	0	0	0	8	0	0
601	0	1	74.0096	1	1	1	0	0	1	0	0	0	1	1	1	0	1	1	0	0	0	0	0	0	0	0	0	1	1	1	0	0	1	47.8974	1	3	0	3	1
602	1	3	60.5476	1	1	0	0	0	0	1	0	0	0	0	0	0	1	1	0	0	0	0	0	0	0	0	0	1	1	0	1	1	3	103.404	1	10	0	12	0	0
603	0	1	59.7125	1	1	0	0	0	0	0	0	0	0	0	1	0	6	0	0	0	0	0	1	0	0	0	0	1	0	0	0	0	1	129.359	0	0	0	21	0	0
604	0	1	58.1273	1	0	1	0	0	0	0	1	0	0	0	0	0	4	0	0	0	1	0	0	0	0	0	0	1	0	0	0	0	1	92.488	0	0	0	6	0	1
605	0	1	35.3812	2	1	0	0	0	0	0	0	0	0	0	0	0	3	0	0	1	0	0	0	0	0	0	0	0	0	0	0	0	1	98.222	0	0	0	8	0	0
606	1	3	58.8118	2	1	1	1	0	0	1	0	0	0	0	0	1	1	1	0	0	0	0	0	0	0	0	0	1	0	0	1	1	3	97.3051	0	0	0	6	0	0
607	0	1	55.2936	1	0	0	0	0	0	0	0	0	0	0	0	0	1	1	0	0	0	0	0	0	0	0	0	1	0	0	0	0	1	117.068	0	0	0	14	0	0
608	1	2	97.629	2	1	0	1	0	1	0	0	0	0	0	0	0	1	1	0	0	0	0	0	0	0	0	0	1	0	0	0	1	2	45.324	0	0	0	18	0	1
609	0	1	69.1882	1	1	1	1	1	0	1	0	1	0	0	0	0	11	0	0	0	0	0	0	0	0	0	0	0	0	0	0	0	1	81.2371	0	0	0	30	0	0
610	1	3	59.614	1	1	1	0	0	0	0	0	0	1	0	0	1	2	0	1	0	0	0	0	0	0	0	0	0	0	0	1	1	3	50.8375	0	0	0	14	0	0
611	0	1	67.5017	1	0	0	0	0	0	0	0	1	0	0	0	0	3	0	0	1	0	0	0	0	0	0	0	0	0	0	0	0	1	92.5885	0	0	0	13	0	0
613	1	2	35.1129	1	1	0	1	0	0	0	0	0	0	0	0	1	3	0	0	1	0	0	0	0	0	0	0	0	0	0	0	1	2	55.3718	0	0	0	15	0	1
614	0	1	56.8624	1	1	0	0	0	0	0	0	1	0	0	0	0	8	0	0	0	0	0	0	0	1	0	0	0	0	0	0	0	1	59.5184	0	0	0	4	0	0
615	0	1	22.9952	2	0	0	0	0	0	0	0	0	0	0	0	0	8	0	0	0	0	0	0	0	1	0	0	0	0	0	0	0	1	127.103	0	0	0	4	0	0
616	1	2	92.9227	1	0	0	0	0	0	0	0	0	0	0	1	0	2	0	1	0	0	0	0	0	0	0	0	0	0	0	0	2	2	19.9846	0	0	0	3	0	0
618	1	2	55.9233	2	0	0	0	0	0	0	0	0	0	1	1	0	2	0	1	0	0	0	0	0	0	0	0	1	0	0	0	1	2	50.0028	0	0	0	2	0	0
619	1	2	40.0383	1	1	1	0	0	0	0	0	0	1	0	0	0	5	0	0	0	0	1	0	0	0	0	0	0	0	0	0	1	2	41.2802	0	0	0	7	0	0
620	1	2	79.54	2	1	0	1	0	0	0	1	0	1	0	0	1	1	1	0	0	0	0	0	0	0	0	0	1	0	0	0	1	2	9.43576	0	0	0	20	0	1
622	1	2	57.0842	1	1	1	0	0	0	1	0	0	0	0	0	0	1	1	0	0	0	0	0	0	0	0	0	1	0	0	0	1	2	65.3641	0	0	0	13	0	0
623	0	1	76.5394	1	0	0	0	0	0	0	0	1	0	0	0	0	1	1	0	0	0	0	0	0	0	0	0	1	0	0	0	0	1	90.2707	0	0	0	20	0	0
624	0	1	64.293	1	1	1	1	1	0	0	0	1	0	0	0	0	3	0	0	1	0	0	0	0	0	0	0	0	0	0	0	0	1	94.2109	0	0	0	10	0	0
625	0	1	30.3135	2	0	0	0	0	0	0	0	0	0	0	0	0	6	0	0	0	0	0	1	0	0	0	0	1	0	0	0	0	1	112.123	0	0	0	23	0	0
626	1	2	63.1102	2	0	0	0	0	0	0	1	0	0	1	0	1	4	0	0	0	1	0	0	0	0	0	0	1	1	1	0	1	2	11.9941	0	0	0	11	1
627	1	3	73.3279	2	1	1	0	0	0	0	0	0	1	0	0	0	1	1	0	0	0	0	0	0	0	0	0	1	0	0	1	1	3	65.0288	0	0	0	9	0	0
628	0	1	47.9069	2	0	0	0	0	0	1	0	0	0	0	0	0	1	1	0	0	0	0	0	0	0	0	0	1	0	0	0	0	1	91.3631	0	0	0	2	0	0
629	0	1	65.3279	2	1	0	0	0	0	1	0	0	1	1	0	0	1	1	0	0	0	0	0	0	0	0	0	1	0	0	0	0	1	49.7746	0	0	0	3	0	0
630	1	3	85.8782	2	0	0	0	0	0	0	0	1	0	0	1	0	1	1	0	0	0	0	0	0	0	0	0	1	0	0	1	1	3	48.6524	0	0	0	5	1
631	0	1	92.8186	2	1	0	0	0	0	0	0	0	0	0	0	0	3	0	0	1	0	0	0	0	0	0	0	0	1	0	0	0	1	47.438	1	4	0	4	1
632	1	3	54.3272	2	1	1	0	0	0	0	0	0	0	0	0	0	3	0	0	1	0	0	0	0	0	0	0	0	0	0	2	2	3	104.853	0	5	0	10	0	0
633	1	3	74.6092	2	1	0	1	0	0	0	0	0	0	0	0	1	3	0	0	1	0	0	0	0	0	0	0	0	0	0	1	1	3	74.5648	0	0	0	9	0	0
634	1	2	75.0883	1	1	0	0	0	0	0	0	0	0	0	1	0	7	0	0	0	0	0	0	1	0	0	0	0	0	0	0	1	2	30.0446	0	0	0	1	1
636	1	3	71.5619	2	1	1	1	1	0	0	0	0	1	0	1	0	1	1	0	0	0	0	0	0	0	0	0	1	1	0	1	1	3	86.8259	1	4	0	11	0	0
637	1	3	81.3854	2	0	0	1	0	0	0	0	0	1	0	0	0	1	1	0	0	0	0	0	0	0	0	0	1	0	0	1	1	3	6.74803	0	0	0	7	0	0
639	0	1	78.3491	2	1	0	0	0	1	0	0	0	0	0	0	0	3	0	0	1	0	0	0	0	0	0	0	0	1	0	0	0	1	83.5767	0	13	0	25	0	0
640	1	3	92.052	1	1	0	0	0	1	0	0	1	0	0	0	0	6	0	0	0	0	0	1	0	0	0	0	1	0	0	1	1	3	72.8768	0	0	0	3	0	0
641	0	1	73.0021	1	0	0	0	0	0	0	0	0	0	0	0	0	5	0	0	0	0	1	0	0	0	0	0	1	1	1	0	0	1	88.1687	1	15	0	49	1
642	1	3	54.9815	2	0	0	0	0	0	0	0	0	0	0	0	0	1	1	0	0	0	0	0	0	0	0	0	1	1	0	3	3	3	112.001	1	6	0	6	1
643	1	3	55.2745	1	1	1	1	1	0	0	0	0	0	0	0	0	5	0	0	0	0	1	0	0	0	0	0	1	1	1	1	1	3	66.2004	1	29	1	31	1
644	1	3	74.5216	1	0	0	0	0	0	0	0	1	0	0	1	0	8	0	0	0	0	0	0	0	1	0	0	0	0	0	1	1	3	74.4438	0	0	0	6	0	1
645	0	1	32.8871	1	0	0	0	0	0	0	0	0	0	1	1	0	5	0	0	0	0	1	0	0	0	0	0	1	0	0	0	0	1	125.58	0	0	0	3	0	0
646	1	2	55.1923	1	0	0	0	0	0	0	0	0	0	0	0	0	3	0	0	1	0	0	0	0	0	0	0	1	1	1	0	1	2	77.6239	1	6	0	13	1
647	0	1	71.8823	1	1	1	0	1	0	0	0	0	0	0	0	0	11	0	0	0	0	0	0	0	0	0	0	0	0	0	0	0	1	49.0328	0	0	0	4	0	0
648	1	2	76.0575	2	0	0	0	0	0	0	0	0	0	0	0	0	5	0	0	0	0	1	0	0	0	0	0	1	0	0	0	1	2	39.0737	0	0	0	9	0	0
649	0	1	72.9966	2	0	1	0	0	0	0	1	0	0	0	0	0	5	0	0	0	0	1	0	0	0	0	0	1	0	0	0	0	1	93.053	0	0	0	8	0	0
650	1	2	51.3128	1	0	0	0	0	0	0	0	0	0	0	1	0	5	0	0	0	0	1	0	0	0	0	0	1	0	0	0	1	2	52.5984	0	0	0	6	0	0
651	1	2	55.3374	1	1	1	0	0	0	1	1	1	0	0	0	1	4	0	0	0	1	0	0	0	0	0	0	1	0	0	0	1	2	51.5446	0	0	0	10	0	0
652	0	1	21.5852	1	0	0	0	0	0	0	0	0	0	0	0	0	6	0	0	0	0	0	1	0	0	0	0	1	0	0	0	0	1	137.635	0	0	0	8	0	0
653	1	2	57.8563	1	0	0	0	0	0	0	0	0	0	0	0	0	6	0	0	0	0	0	1	0	0	0	0	1	0	0	0	1	2	94.7819	0	0	0	20	0	0
655	1	2	66.2204	1	0	0	0	0	0	0	0	0	0	0	0	0	1	1	0	0	0	0	0	0	0	0	0	1	1	1	0	1	2	63.1742	0	32	0	32	1
656	1	3	48.0958	1	0	0	0	0	0	0	1	0	0	1	0	0	1	1	0	0	0	0	0	0	0	0	0	1	0	0	1	1	3	112.856	0	0	0	4	0	0
657	0	1	80.9692	2	1	1	0	1	0	0	0	0	0	0	0	0	11	0	0	0	0	0	0	0	0	0	0	0	0	0	0	0	1	73.5817	0	0	0	5	0	0
659	0	1	56.8049	2	1	0	0	0	0	1	0	1	0	0	0	0	1	1	0	0	0	0	0	0	0	0	0	1	0	0	0	0	1	108.301	0	0	0	2	0	0
660	1	2	55.9945	1	1	0	0	0	0	0	1	0	0	0	1	0	2	0	1	0	0	0	0	0	0	0	0	1	1	0	0	1	2	27.8015	1	12	1	58	0	0
661	1	2	74.3847	1	0	0	0	0	1	0	0	1	0	1	1	0	2	0	1	0	0	0	0	0	0	0	0	1	0	0	0	1	2	40.4784	0	0	0	4	0	0
662	1	3	48.7173	1	0	0	0	0	0	0	1	0	0	0	1	0	3	0	0	1	0	0	0	0	0	0	0	0	1	1	1	1	3	52.7208	1	10	0	10	1
663	1	3	69.6044	2	1	0	0	0	1	0	0	0	0	0	0	0	2	0	1	0	0	0	0	0	0	0	0	1	0	0	1	1	3	67.6809	0	0	0	19	0	1
664	0	1	31.9644	2	0	0	0	0	0	0	0	0	0	0	0	0	1	1	0	0	0	0	0	0	0	0	0	1	0	0	0	0	1	124.139	0	0	0	11	0	0
665	1	2	83.4743	1	1	1	1	1	0	0	0	0	1	0	1	0	5	0	0	0	0	1	0	0	0	0	0	1	0	0	0	1	2	33.9324	0	0	0	28	0	0
666	0	1	42.9377	1	0	0	0	0	0	0	0	0	0	0	0	0	3	0	0	1	0	0	0	0	0	0	0	0	0	0	0	0	1	119.972	0	0	0	9	0	0
667	0	1	84.7064	2	0	0	0	0	0	0	0	0	0	0	0	1	1	1	0	0	0	0	0	0	0	0	0	1	0	1	0	0	1	81.5366	1	4	0	19	1
668	1	3	67.5948	1	1	0	0	0	0	1	0	0	0	0	0	1	1	1	0	0	0	0	0	0	0	0	0	1	1	1	2	2	3	60.712	1	5	0	5	1
669	1	3	93.8563	1	1	0	0	0	1	1	0	0	0	0	1	0	1	1	0	0	0	0	0	0	0	0	0	1	0	0	1	1	3	17.0797	0	0	0	4	1
670	1	2	32.9829	1	0	0	0	0	0	0	1	0	0	0	1	0	4	0	0	0	1	0	0	0	0	0	0	1	1	1	0	1	2	36.9392	1	4	1	18	1
671	1	2	56.5092	1	0	0	0	0	0	1	1	0	0	0	0	1	11	0	0	0	0	0	0	0	0	0	0	0	0	0	0	1	2	86.5956	0	0	0	4	0	0
672	0	1	71.7673	2	0	0	1	0	0	1	0	0	0	0	0	0	1	1	0	0	0	0	0	0	0	0	0	1	0	0	0	0	1	53.1041	0	0	0	3	0	0
673	0	1	82.757	1	1	1	0	0	0	1	0	0	0	0	0	1	1	1	0	0	0	0	0	0	0	0	0	1	0	0	0	0	1	63.9591	0	0	0	3	0	0
674	1	2	34.694	2	1	1	0	0	0	0	0	0	1	0	1	0	1	1	0	0	0	0	0	0	0	0	0	1	0	0	0	1	2	15.7451	0	5	0	9	0	0
675	1	2	24.3285	1	0	1	0	0	0	0	0	0	0	0	1	0	7	0	0	0	0	0	0	1	0	0	0	1	0	0	0	1	2	69.6641	1	3	0	6	0	0
677	1	2	38.4613	2	1	0	0	0	0	0	1	0	0	0	1	0	2	0	1	0	0	0	0	0	0	0	0	1	0	0	0	1	2	31.1664	0	0	0	16	0	0
678	0	1	61.0842	2	1	1	0	0	0	0	0	0	0	0	0	0	1	1	0	0	0	0	0	0	0	0	0	1	0	0	0	0	1	62.9986	0	0	0	24	0	0
679	0	1	45.9822	1	0	0	0	0	0	0	0	0	0	0	0	0	1	1	0	0	0	0	0	0	0	0	0	1	0	0	0	0	1	129.974	0	0	0	10	0	0
680	0	1	24.909	1	0	0	0	0	0	0	0	0	0	0	0	0	5	0	0	0	0	1	0	0	0	0	0	1	0	0	0	0	1	133.63	0	0	0	8	0	0
681	1	3	71.8905	2	1	0	1	0	1	0	0	0	0	0	0	0	3	0	0	1	0	0	0	0	0	0	0	1	1	0	1	1	3	88.7638	1	4	0	6	1
682	0	1	55.707	2	0	0	0	0	0	0	1	0	0	0	1	0	2	0	1	0	0	0	0	0	0	0	0	1	0	0	0	0	1	108.416	0	0	0	5	0	0
683	1	3	58.2396	2	1	1	0	0	0	0	1	0	0	0	0	1	4	0	0	0	1	0	0	0	0	0	0	1	1	0	1	1	3	68.5167	1	2	0	23	1
684	0	1	73.2019	1	1	1	0	0	0	0	0	0	1	0	0	0	2	0	1	0	0	0	0	0	0	0	0	1	0	0	0	0	1	56.6778	0	0	0	3	0	1
685	0	1	90.8118	2	1	1	1	0	0	0	0	0	0	0	0	0	2	0	1	0	0	0	0	0	0	0	0	1	0	0	0	0	1	73.3046	0	0	0	11	0	0
687	0	1	37.5743	1	0	0	0	0	0	0	1	0	0	0	1	0	1	1	0	0	0	0	0	0	0	0	0	1	0	0	0	0	1	117.362	0	0	0	5	0	1
688	0	1	64.9966	1	1	1	1	1	0	0	0	0	0	1	0	0	10	0	0	0	0	0	0	0	0	0	1	1	0	0	0	0	1	34.4304	0	0	0	4	0	0
690	1	3	60.8597	2	0	0	0	0	0	0	1	0	0	0	0	0	4	0	0	0	1	0	0	0	0	0	0	1	0	0	1	1	3	69.0786	0	0	0	13	0	1
691	1	2	73.9165	1	0	0	1	0	0	1	0	1	0	1	0	0	1	1	0	0	0	0	0	0	0	0	0	1	1	1	0	1	2	17.2489	1	12	0	12	1
692	0	1	55.0281	1	0	0	0	0	0	0	0	0	0	0	0	0	8	0	0	0	0	0	0	0	1	0	0	0	0	0	0	0	1	61.4135	0	0	0	6	0	0
693	0	1	62.8501	1	0	0	0	0	0	0	0	0	0	0	0	0	10	0	0	0	0	0	0	0	0	0	1	1	1	0	0	0	1	5.0743	1	20	1	163	0	1
694	0	1	18.0096	2	0	0	0	0	0	0	0	0	0	0	0	0	8	0	0	0	0	0	0	0	1	0	0	0	0	0	0	0	1	128.317	0	0	0	6	0	0
696	1	2	86.9788	2	1	1	0	0	0	0	0	0	0	0	0	1	1	1	0	0	0	0	0	0	0	0	0	0	0	0	0	1	2	62.5009	0	0	0	10	0	0
698	1	2	69.2047	1	0	0	0	0	0	0	0	1	0	1	1	0	11	0	0	0	0	0	0	0	0	0	0	0	0	0	0	1	2	49.5417	0	0	0	8	0	0
699	0	1	56.167	1	0	0	0	0	0	0	0	0	0	0	1	0	5	0	0	0	0	1	0	0	0	0	0	1	1	1	0	0	1	105.372	1	11	0	39	0	0
700	0	1	35.0308	2	0	0	0	0	0	0	0	0	0	0	0	0	9	0	0	0	0	0	0	0	0	1	0	0	0	0	0	0	1	106.675	0	0	0	4	0	0
701	1	3	38.6366	1	1	0	1	0	0	0	1	0	0	0	0	1	1	1	0	0	0	0	0	0	0	0	0	1	0	0	1	1	3	107.98	0	0	0	15	0	0
702	0	1	59.7426	1	0	1	0	0	0	0	0	0	0	1	0	0	11	0	0	0	0	0	0	0	0	0	0	0	0	0	0	0	1	101.576	0	0	0	5	0	0
703	0	1	40.1944	2	0	0	0	0	0	0	0	0	0	0	1	0	4	0	0	0	1	0	0	0	0	0	0	1	0	0	0	0	1	104.605	0	0	0	4	0	0
703	1	2	62.0507	1	0	0	0	0	0	0	0	0	0	0	1	0	9	0	0	0	0	0	0	0	0	1	0	0	0	0	0	1	2	66.3988	0	0	0	10	0	0
704	1	2	66.3217	1	1	0	0	0	1	0	1	0	0	0	0	0	7	0	0	0	0	0	0	1	0	0	0	0	0	0	0	1	2	38.2774	0	0	0	10	0	1
706	0	1	53.8946	1	0	0	0	0	0	0	0	0	0	0	0	0	11	0	0	0	0	0	0	0	0	0	0	0	0	0	0	0	1	110.379	0	0	0	3	0	0
707	1	3	83.7399	1	0	0	0	0	0	1	0	0	1	0	1	0	1	1	0	0	0	0	0	0	0	0	0	1	0	0	1	1	3	79.3964	0	0	0	18	0	0
708	1	3	67.2416	1	1	1	0	0	0	1	0	0	1	0	0	0	1	1	0	0	0	0	0	0	0	0	0	1	1	1	1	1	3	23.087	1	10	0	13	1
710	0	1	69.3662	1	1	1	0	0	0	0	0	0	0	1	0	0	2	0	1	0	0	0	0	0	0	0	0	0	0	0	0	0	1	31.8283	0	0	0	4	0	0
712	1	2	64.0657	1	1	1	0	0	0	0	0	0	0	0	0	0	2	0	1	0	0	0	0	0	0	0	0	1	0	0	0	1	2	38.6293	0	0	0	6	0	0
713	0	1	51.3676	1	0	0	0	0	0	0	0	0	0	0	0	0	2	0	1	0	0	0	0	0	0	0	0	1	0	0	0	0	1	98.29	1	0	0	2	0	0
714	1	2	68.397	1	1	0	1	1	1	0	1	0	0	1	0	0	11	0	0	0	0	0	0	0	0	0	0	1	0	1	0	1	2	37.7235	1	15	0	19	1
715	0	1	87.8549	1	1	0	0	0	0	0	0	0	1	1	0	0	2	0	1	0	0	0	0	0	0	0	0	1	0	0	0	0	1	16.4737	0	0	0	3	0	0
717	1	3	69.5852	2	1	1	0	0	0	0	0	1	0	1	1	0	5	0	0	0	0	1	0	0	0	0	0	1	1	1	1	1	3	55.1929	1	6	0	11	1
718	0	1	65.9576	2	0	0	0	1	0	1	0	0	0	0	0	0	1	1	0	0	0	0	0	0	0	0	0	1	0	0	0	0	1	92.0776	0	0	0	9	0	0
719	1	3	50.3463	1	1	0	1	0	0	1	0	0	0	0	0	0	1	1	0	0	0	0	0	0	0	0	0	1	1	1	1	1	3	87.1574	1	17	1	22	1
720	1	3	48.8077	1	0	0	1	0	0	0	1	0	1	0	0	1	5	0	0	0	0	1	0	0	0	0	0	1	1	1	3	3	3	91.4095	1	2	1	5	1
721	1	3	76.1834	2	1	0	1	0	0	0	0	0	0	0	0	1	1	1	0	0	0	0	0	0	0	0	0	1	0	0	1	1	3	68.4082	1	0	0	9	0	0
722	1	3	73.3634	2	1	0	1	0	0	0	0	0	0	0	0	1	3	0	0	1	0	0	0	0	0	0	0	0	0	0	1	1	3	74.0706	0	0	0	6	0	0
723	0	1	92.011	1	1	0	1	1	0	0	0	0	0	0	1	0	1	1	0	0	0	0	0	0	0	0	0	1	0	0	0	0	1	46.9261	1	0	0	18	0	0
724	0	1	61.7221	1	0	0	0	0	0	0	0	0	0	0	0	0	5	0	0	0	0	1	0	0	0	0	0	1	0	0	0	0	1	100.173	0	0	0	31	0	0
726	1	3	44.8925	2	0	0	0	0	1	0	0	0	0	1	1	0	1	1	0	0	0	0	0	0	0	0	0	1	1	1	1	1	3	13.4167	1	6	0	24	0	1
727	0	1	68.9172	1	0	0	0	0	0	0	0	0	0	0	0	0	6	0	0	0	0	0	1	0	0	0	0	1	0	0	0	0	1	58.4097	0	0	0	4	1
728	0	1	54.0479	2	0	0	0	0	0	0	0	1	0	0	1	0	9	0	0	0	0	0	0	0	0	1	0	0	0	0	0	0	1	87.5057	1	0	0	3	1
729	1	3	49.2375	2	1	0	0	0	0	0	0	0	1	0	0	0	1	1	0	0	0	0	0	0	0	0	0	1	0	0	1	1	3	50.8783	0	0	0	34	0	0
730	0	1	56.846	2	0	0	0	0	0	0	0	0	0	0	0	0	1	1	0	0	0	0	0	0	0	0	0	1	0	0	0	0	1	118.753	0	0	0	7	0	0
731	0	1	75.9452	1	1	0	0	0	0	0	0	0	0	0	0	0	6	0	0	0	0	0	1	0	0	0	0	1	0	0	0	0	1	84.6704	0	0	0	2	0	0
732	1	3	61.7878	2	1	0	0	0	0	0	0	1	0	1	1	0	2	0	1	0	0	0	0	0	0	0	0	1	0	1	1	1	3	10.5068	1	2	0	23	1
734	0	1	56.3532	1	1	0	0	0	0	0	0	1	0	0	0	0	3	0	0	1	0	0	0	0	0	0	0	0	0	0	0	0	1	60.8445	0	0	0	28	0	0
736	1	3	73.2047	1	0	0	0	0	0	0	1	0	0	0	0	1	1	1	0	0	0	0	0	0	0	0	0	1	1	1	1	1	3	69.179	1	2	0	9	1
737	0	1	65.8946	1	0	0	0	0	0	0	1	0	0	0	0	0	4	0	0	0	1	0	0	0	0	0	0	1	1	1	0	0	1	47.8604	1	2	0	22	1
738	1	2	68.4216	1	1	0	1	0	0	0	0	0	1	0	0	0	9	0	0	0	0	0	0	0	0	1	0	0	0	0	0	1	2	31.6681	1	0	0	13	0	1
739	1	3	32.4408	1	0	0	0	0	0	0	0	0	1	0	0	1	2	0	1	0	0	0	0	0	0	0	0	0	0	0	1	1	3	113.308	0	0	0	14	0	0
740	0	1	51.3593	2	0	1	0	0	0	0	1	0	0	0	0	1	4	0	0	0	1	0	0	0	0	0	0	0	0	0	0	0	1	50.1255	0	0	0	3	0	0
742	0	1	86.5216	1	1	0	0	0	0	0	0	0	0	1	1	0	1	1	0	0	0	0	0	0	0	0	0	1	1	0	0	0	1	20.9037	1	1	0	4	1
743	1	2	49.6345	1	0	0	0	0	0	0	1	0	0	0	1	0	1	1	0	0	0	0	0	0	0	0	0	1	0	0	0	1	2	76.3785	0	0	0	4	0	0
745	1	2	63.2663	1	0	0	0	0	1	0	1	0	0	1	0	0	4	0	0	0	1	0	0	0	0	0	0	0	0	0	0	2	2	36.6333	0	0	0	15	0	0
747	0	1	59.5072	1	1	0	0	0	0	0	0	0	0	0	0	0	5	0	0	0	0	1	0	0	0	0	0	1	0	0	0	0	1	93.2549	0	0	0	30	0	0
748	0	1	36.1369	2	0	0	0	0	0	0	0	0	0	1	1	0	4	0	0	0	1	0	0	0	0	0	0	1	0	0	0	0	1	107.629	0	0	0	15	0	0
749	0	1	82.9103	2	1	0	0	0	0	0	0	0	0	0	0	0	2	0	1	0	0	0	0	0	0	0	0	1	0	0	0	0	1	65.2509	0	0	0	4	0	0
750	0	1	73.0842	1	1	0	1	1	0	0	0	0	0	0	0	1	1	1	0	0	0	0	0	0	0	0	0	1	0	0	0	0	1	70.8506	0	0	0	20	0	0
751	1	2	56.2272	1	0	0	0	0	0	0	0	0	0	1	0	0	2	0	1	0	0	0	0	0	0	0	0	1	0	1	0	2	2	38.7365	1	3	0	13	0	0
753	1	3	64.7529	1	1	0	1	1	0	0	0	0	0	0	0	1	2	0	1	0	0	0	0	0	0	0	0	1	0	0	1	1	3	51.1154	0	0	0	7	0	0
754	1	2	85.0212	1	1	1	1	0	1	0	0	0	0	0	1	0	7	0	0	0	0	0	0	1	0	0	0	1	0	0	0	1	2	32.9015	0	0	0	10	0	1
755	1	2	83.039	2	1	1	1	0	0	0	0	0	1	0	0	0	11	0	0	0	0	0	0	0	0	0	0	1	1	1	0	1	2	15.3857	1	3	0	7	1
756	0	1	60.9144	1	1	0	0	0	0	1	1	0	0	0	1	0	1	1	0	0	0	0	0	0	0	0	0	1	0	0	0	0	1	100.173	0	0	0	8	0	0
757	0	1	70.6174	1	1	1	0	0	0	0	0	0	0	0	0	0	1	1	0	0	0	0	0	0	0	0	0	1	1	1	0	0	1	115.217	1	2	0	11	1
758	0	1	69.9795	2	0	0	1	0	0	0	0	0	0	0	1	0	1	1	0	0	0	0	0	0	0	0	0	1	0	0	0	0	1	91.863	0	0	0	6	0	0
761	1	2	76.7967	1	1	1	0	0	0	0	1	0	0	0	0	0	5	0	0	0	0	1	0	0	0	0	0	1	0	0	0	1	2	25.3705	0	0	0	24	0	0
762	0	1	39.7509	1	0	0	0	0	0	0	0	0	0	0	0	0	6	0	0	0	0	0	1	0	0	0	0	1	0	0	0	0	1	111.367	0	0	0	2	0	0
763	1	3	75.9699	1	1	0	1	1	0	0	0	0	0	0	0	0	7	0	0	0	0	0	0	1	0	0	0	0	0	0	1	1	3	97.0235	0	0	0	10	0	0
764	1	3	56.5339	1	0	0	0	0	0	0	0	0	0	0	1	0	10	0	0	0	0	0	0	0	0	0	1	1	0	0	1	1	3	124.896	0	0	0	26	0	0
765	1	2	51.5838	1	0	0	0	0	0	0	1	0	0	0	0	0	4	0	0	0	1	0	0	0	0	0	0	1	1	1	0	1	2	26.4757	1	20	0	32	1
766	1	2	55.6413	1	1	0	0	0	0	0	1	0	0	0	1	0	11	0	0	0	0	0	0	0	0	0	0	0	0	0	0	1	2	44.5282	1	0	0	5	0	1
767	1	2	48.679	2	0	0	0	0	0	0	1	0	0	0	0	0	2	0	1	0	0	0	0	0	0	0	0	1	0	0	0	1	2	30.4909	0	0	0	17	0	0
768	0	1	24.4435	2	0	0	0	0	0	0	0	0	0	1	0	0	1	1	0	0	0	0	0	0	0	0	0	1	1	1	0	0	1	139.806	1	8	0	13	0	0
769	0	1	26.2615	1	0	0	0	0	0	0	0	0	0	0	0	0	1	1	0	0	0	0	0	0	0	0	0	1	0	0	0	0	1	114.173	0	1	0	5	0	0
770	0	1	83.9863	1	1	1	1	1	0	0	0	0	0	0	0	1	3	0	0	1	0	0	0	0	0	0	0	0	0	1	0	0	1	44.2809	1	1	0	5	0	0
771	1	2	27.5866	2	0	0	0	0	0	0	0	0	0	1	0	0	2	0	1	0	0	0	0	0	0	0	0	1	0	0	0	1	2	54.9233	1	2	0	7	0	0
772	0	1	49.4374	1	1	0	0	0	0	0	0	0	0	0	0	0	5	0	0	0	0	1	0	0	0	0	0	1	0	0	0	0	1	68.2939	0	0	0	13	0	0
773	1	2	20.9418	2	0	1	0	0	0	0	0	0	0	0	1	0	7	0	0	0	0	0	0	1	0	0	0	0	0	0	0	1	2	71.7395	0	0	0	4	0	0
774	1	3	19.1348	2	0	0	0	0	0	0	0	0	0	0	0	0	11	0	0	0	0	0	0	0	0	0	0	1	0	0	1	1	3	115.442	1	0	0	14	0	0
775	0	1	19.0062	2	1	0	0	0	0	0	0	0	0	0	0	0	3	0	0	1	0	0	0	0	0	0	0	0	0	0	0	0	1	173.978	0	0	0	5	0	0
776	1	3	65.2211	2	1	1	0	0	1	0	0	0	0	1	1	0	5	0	0	0	0	1	0	0	0	0	0	1	0	0	1	1	3	80.9002	1	8	0	10	1
777	1	2	48.6379	2	0	0	0	0	0	0	0	0	0	0	1	0	4	0	0	0	1	0	0	0	0	0	0	1	0	0	0	1	2	54.2504	0	0	0	7	0	0
778	0	1	37.9192	2	0	0	0	0	0	0	0	0	0	0	0	0	7	0	0	0	0	0	0	1	0	0	0	0	0	0	0	0	1	113.263	0	0	0	4	0	0
779	1	3	57.7057	2	1	1	0	0	0	0	1	0	0	0	0	0	1	1	0	0	0	0	0	0	0	0	0	1	0	0	1	1	3	86.6445	0	0	0	23	0	0
780	1	3	80.5421	1	1	1	0	1	0	1	0	0	0	0	0	0	1	1	0	0	0	0	0	0	0	0	0	1	0	0	1	1	3	81.2001	0	0	0	11	0	0
781	1	2	82.2916	2	1	1	0	0	0	0	0	0	0	0	1	0	2	0	1	0	0	0	0	0	0	0	0	1	1	1	0	1	2	41.9671	1	3	0	12	0	0
782	1	3	50.9651	1	0	0	0	0	0	0	1	0	0	1	1	0	1	1	0	0	0	0	0	0	0	0	0	1	1	1	2	2	3	40.4538	1	32	1	36	1
783	0	1	71.1075	1	0	0	0	0	0	0	0	1	0	0	0	0	9	0	0	0	0	0	0	0	0	1	0	0	0	0	0	0	1	60.4278	0	0	0	3	0	0
786	1	2	82.9405	2	1	1	1	0	1	1	0	0	0	0	1	0	3	0	0	1	0	0	0	0	0	0	0	1	1	1	0	1	2	35.9097	1	12	0	30	1
787	0	1	58.4148	2	1	1	0	0	0	1	1	0	0	0	0	1	4	0	0	0	1	0	0	0	0	0	0	0	0	0	0	0	1	62.6265	0	0	0	5	0	0
788	0	1	71.4716	1	1	0	1	0	0	0	0	0	0	1	0	0	11	0	0	0	0	0	0	0	0	0	0	0	0	0	0	0	1	87.3735	0	0	0	3	0	0
789	1	3	73.4894	2	1	1	1	0	0	0	0	0	0	0	0	1	3	0	0	1	0	0	0	0	0	0	0	0	0	0	1	1	3	25.9439	0	0	0	22	0	0
791	1	2	61.8398	1	0	0	1	0	0	0	0	0	0	1	0	1	3	0	0	1	0	0	0	0	0	0	0	1	0	0	0	1	2	53.0682	0	4	0	40	0	0
792	0	1	25.2567	2	0	0	0	0	0	0	0	0	0	0	0	0	8	0	0	0	0	0	0	0	1	0	0	0	0	0	0	0	1	108.827	0	0	0	35	0	0
793	0	1	79.833	2	1	1	0	0	1	0	0	0	0	0	0	0	1	1	0	0	0	0	0	0	0	0	0	1	0	0	0	0	1	50.7629	0	0	0	11	0	0
794	0	1	81.9521	1	0	0	0	0	0	0	0	1	0	1	1	0	3	0	0	1	0	0	0	0	0	0	0	1	1	1	0	0	1	90.0668	1	30	0	32	1
795	1	2	76.7584	2	1	1	0	0	1	0	0	0	0	0	1	0	1	1	0	0	0	0	0	0	0	0	0	1	0	0	0	1	2	22.3081	0	0	0	10	0	0
796	1	3	88.7365	1	1	1	0	0	0	1	0	0	1	0	0	1	1	1	0	0	0	0	0	0	0	0	0	1	1	1	1	1	3	6.39708	1	10	1	39	1
797	0	1	85.4237	2	1	0	0	0	0	0	0	0	0	0	0	0	10	0	0	0	0	0	0	0	0	0	1	1	1	1	0	0	1	57.3592	1	6	1	24	1
798	1	3	76.5859	1	1	1	1	1	1	0	0	0	0	0	1	0	6	0	0	0	0	0	1	0	0	0	0	1	0	0	3	3	3	81.2405	0	0	0	15	0	0
799	1	2	56.3504	1	1	1	1	1	0	0	0	0	1	0	0	1	5	0	0	0	0	1	0	0	0	0	0	1	0	0	0	1	2	14.9543	1	0	0	22	0	0
800	1	3	70.2231	1	0	0	1	0	0	1	0	0	0	0	0	0	1	1	0	0	0	0	0	0	0	0	0	1	0	0	1	1	3	67.5494	1	2	0	6	0	0
805	1	2	52.3368	1	1	1	0	0	0	0	1	0	0	0	0	0	2	0	1	0	0	0	0	0	0	0	0	1	1	1	0	1	2	49.8183	1	11	1	16	1
806	0	1	63.9507	2	1	0	0	0	0	0	0	0	0	0	1	0	1	1	0	0	0	0	0	0	0	0	0	1	1	1	0	0	1	101.005	1	13	0	13	1
807	0	1	37.2485	1	0	0	0	0	0	0	0	0	0	0	0	0	11	0	0	0	0	0	0	0	0	0	0	0	0	0	0	0	1	99.1415	0	0	0	5	0	0
808	0	1	77.4565	1	0	0	0	0	0	1	0	1	0	0	0	0	2	0	1	0	0	0	0	0	0	0	0	1	0	0	0	0	1	65.643	0	0	0	15	1
810	0	1	39.0773	1	0	0	0	0	0	0	0	0	0	0	0	0	6	0	0	0	0	0	1	0	0	0	0	1	0	0	0	0	1	116.781	0	0	0	4	0	0
811	1	3	49.3662	2	0	0	0	0	0	0	0	1	0	0	0	0	2	0	1	0	0	0	0	0	0	0	0	1	0	0	1	1	3	41.0431	1	0	0	3	0	0
812	0	1	56.5777	2	1	0	0	0	0	0	1	0	0	0	0	0	9	0	0	0	0	0	0	0	0	1	0	0	0	0	0	0	1	38.3877	0	0	0	11	1
813	0	1	57.9493	1	0	0	0	0	0	0	0	1	0	0	0	0	1	1	0	0	0	0	0	0	0	0	0	1	0	0	0	0	1	106.608	0	0	0	7	0	0
814	1	2	40.6352	1	1	0	0	0	0	0	0	0	0	0	0	0	11	0	0	0	0	0	0	0	0	0	0	0	0	0	0	1	2	74.1042	0	0	0	12	0	0
815	1	3	58.8392	1	0	0	0	0	1	0	0	0	0	0	0	0	3	0	0	1	0	0	0	0	0	0	0	1	1	1	3	3	3	52.8365	1	3	0	5	1
816	1	2	44.4381	2	0	0	0	0	0	0	1	0	0	0	0	1	4	0	0	0	1	0	0	0	0	0	0	1	0	0	0	1	2	65.092	0	0	0	7	0	1
817	0	1	28.9884	2	1	0	0	0	0	0	0	0	0	0	0	0	1	1	0	0	0	0	0	0	0	0	0	1	0	0	0	0	1	77.9582	0	0	0	3	0	0
